# Supplementary material for: Integrated Virtual Screening Approach Identifies New CYP19A1 Inhibitors
Source: J Chem Inf Model. 2025 Mar 19;65(7):3529–43. doi: 10.1021/acs.jcim.5c00204 (PMC12004523; doi:10.1021/acs.jcim.5c00204)
Supplement: Supplementary file 3 — ci5c00204_si_003.pdb [file ci5c00204_si_003.pdb]

HEADER    OXIDOREDUCTASE                                      cyp19_18
REMARK  99                                                                      
REMARK  99 MOE v2022.02 (Chemical Computing Group ULC) Wed Dec 18 15:49:01 2024 
SEQRES   1 A  454  ACE SER SER ILE PRO GLY PRO GLY TYR CYS MET GLY ILE
SEQRES   2 A  454  GLY PRO LEU ILE SER HIS GLY ARG PHE LEU TRP MET GLY
SEQRES   3 A  454  ILE GLY SER ALA CYS ASN TYR TYR ASN ARG VAL TYR GLY
SEQRES   4 A  454  GLU PHE MET ARG VAL TRP ILE SER GLY GLU GLU THR LEU
SEQRES   5 A  454  ILE ILE SER LYS SER SER SER MET PHE HIE ILE MET LYS
SEQRES   6 A  454  HIS ASN HIE TYR SER SER ARG PHE GLY SER LYS LEU GLY
SEQRES   7 A  454  LEU GLN CYS ILE GLY MET HIS GLU LYS GLY ILE ILE PHE
SEQRES   8 A  454  ASN ASN ASN PRO GLU LEU TRP LYS THR THR ARG PRO PHE
SEQRES   9 A  454  PHE MET LYS ALA LEU SER GLY PRO GLY LEU VAL ARG MET
SEQRES  10 A  454  VAL THR VAL CYS ALA GLU SER LEU LYS THR HIS LEU ASP
SEQRES  11 A  454  ARG LEU GLU GLU VAL THR ASN GLU SER GLY TYR VAL ASP
SEQRES  12 A  454  VAL LEU THR LEU LEU ARG ARG VAL MET LEU ASP THR SER
SEQRES  13 A  454  ASN THR LEU PHE LEU ARG ILE PRO LEU ASP GLU SER ALA
SEQRES  14 A  454  ILE VAL VAL LYS ILE GLN GLY TYR PHE ASP ALA TRP GLN
SEQRES  15 A  454  ALA LEU LEU ILE LYS PRO ASP ILE PHE PHE LYS ILE SER
SEQRES  16 A  454  TRP LEU TYR LYS LYS TYR GLU LYS SER VAL LYS ASP LEU
SEQRES  17 A  454  LYS ASP ALA ILE GLU VAL LEU ILE ALA GLU LYS ARG ARG
SEQRES  18 A  454  ARG ILE SER THR GLU GLU LYS LEU GLU GLU CYS MET ASP
SEQRES  19 A  454  PHE ALA THR GLU LEU ILE LEU ALA GLU LYS ARG GLY ASP
SEQRES  20 A  454  LEU THR ARG GLU ASN VAL ASN GLN CYS ILE LEU GLU MET
SEQRES  21 A  454  LEU ILE ALA ALA PRO ASP THR MET SER VAL SER LEU PHE
SEQRES  22 A  454  PHE MET LEU PHE LEU ILE ALA LYS HIS PRO ASN VAL GLU
SEQRES  23 A  454  GLU ALA ILE ILE LYS GLU ILE GLN THR VAL ILE GLY GLU
SEQRES  24 A  454  ARG ASP ILE LYS ILE ASP ASP ILE GLN LYS LEU LYS VAL
SEQRES  25 A  454  MET GLU ASN PHE ILE TYR GLU SER MET ARG TYR GLN PRO
SEQRES  26 A  454  VAL VAL ASP LEU VAL MET ARG LYS ALA LEU GLU ASP ASP
SEQRES  27 A  454  VAL ILE ASP GLY TYR PRO VAL LYS LYS GLY THR ASN ILE
SEQRES  28 A  454  ILE LEU ASN ILE GLY ARG MET HIS ARG LEU GLU PHE PHE
SEQRES  29 A  454  PRO LYS PRO ASN GLU PHE THR LEU GLU ASN PHE ALA LYS
SEQRES  30 A  454  ASN VAL PRO TYR ARG TYR PHE GLN PRO PHE GLY PHE GLY
SEQRES  31 A  454  PRO ARG GLY CYS ALA GLY LYS TYR ILE ALA MET VAL MET
SEQRES  32 A  454  MET LYS ALA ILE LEU VAL THR LEU LEU ARG ARG PHE HIS
SEQRES  33 A  454  VAL LYS THR LEU GLN GLY GLN CYS VAL GLU SER ILE GLN
SEQRES  34 A  454  LYS ILE HIS ASP LEU SER LEU HIS PRO ASP GLU THR LYS
SEQRES  35 A  454  ASN MET LEU GLU MET ILE PHE THR PRO ARG ASN NME
HELIX    1   1 GLY A   57  MET A   68  1               Generated by MOE   12
HELIX    2   2 ILE A   70  VAL A   80  1               Generated by MOE   11
HELIX    3   3 SER A  100  LYS A  108  1               Generated by MOE    9
HELIX    4   4 ASN A  110  TYR A  112  5               Generated by MOE    3
HELIX    5   5 LYS A  119  ILE A  125  1               Generated by MOE    7
HELIX    6   6 PRO A  138  ALA A  151  1               Generated by MOE   14
HELIX    7   7 PRO A  155  LEU A  172  1               Generated by MOE   18
HELIX    8   8 LEU A  175  GLU A  177  5               Generated by MOE    3
HELIX    9   9 VAL A  187  PHE A  203  1               Generated by MOE   17
HELIX   10  10 GLU A  210  LEU A  227  1               Generated by MOE   18
HELIX   11  11 ASP A  232  PHE A  235  5               Generated by MOE    4
HELIX   12  12 SER A  238  LEU A  240  5               Generated by MOE    3
HELIX   13  13 LYS A  242  SER A  267  1               Generated by MOE   26
HELIX   14  14 PHE A  278  LYS A  287  1               Generated by MOE   10
HELIX   15  15 ARG A  293  LYS A  324  1               Generated by MOE   32
HELIX   16  16 PRO A  326  VAL A  339  1               Generated by MOE   14
HELIX   17  17 ILE A  347  ASP A  349  5               Generated by MOE    3
HELIX   18  18 LYS A  354  TYR A  366  1               Generated by MOE   13
HELIX   19  19 ILE A  398  MET A  401  1               Generated by MOE    4
HELIX   20  20 LEU A  415  PHE A  418  5               Generated by MOE    4
HELIX   21  21 GLY A  433  ARG A  435  5               Generated by MOE    3
HELIX   22  22 LYS A  440  LEU A  455  1               Generated by MOE   16
SHEET    1       PHE A  84  TRP A  88                  Generated by MOE
SHEET    2       GLU A  93  GLU A  93                  Generated by MOE
SHEET    3       THR A  94  ILE A  97                  Generated by MOE
SHEET    4       VAL A 373  LYS A 376                  Generated by MOE
SHEET    5       ASP A 381  ILE A 383                  Generated by MOE
SHEET    6       TYR A 386  VAL A 388                  Generated by MOE
SHEET    7       ASN A 393  LEU A 396                  Generated by MOE
SHEET    8       PHE A 458  THR A 462                  Generated by MOE
SHEET    9       LYS A 473  HIS A 475                  Generated by MOE
SHEET   10       LEU A 479  PRO A 481                  Generated by MOE
SHEET   11       MET A 490  PRO A 494                  Generated by MOE
LINK         SG  CYS A 437                Fe   HEM A 601     1555   1555  2.28
ATOM      1  CH3 ACE A  44      76.874  80.189  27.862  1.00  0.00           C  
ATOM      2  C   ACE A  44      75.986  80.363  29.085  1.00  0.00           C  
ATOM      3  O   ACE A  44      74.809  80.696  28.947  1.00  0.00           O  
ATOM      4 HH31 ACE A  44      77.193  79.151  27.767  1.00  0.00           H  
ATOM      5 HH32 ACE A  44      76.341  80.465  26.951  1.00  0.00           H  
ATOM      6 HH33 ACE A  44      77.762  80.818  27.942  1.00  0.00           H  
ATOM      7  N   SER A  45      76.532  80.139  30.285  1.00  0.00           N  
ATOM      8  CA  SER A  45      75.852  80.355  31.558  1.00  0.00           C  
ATOM      9  C   SER A  45      76.875  80.594  32.670  1.00  0.00           C  
ATOM     10  O   SER A  45      78.048  80.239  32.534  1.00  0.00           O  
ATOM     11  CB  SER A  45      74.937  79.148  31.870  1.00  0.00           C  
ATOM     12  OG  SER A  45      73.674  79.384  31.281  1.00  0.00           O  
ATOM     13  H   SER A  45      77.495  79.837  30.323  1.00  0.00           H  
ATOM     14  HA  SER A  45      75.257  81.270  31.499  1.00  0.00           H  
ATOM     15  HB2 SER A  45      74.777  79.026  32.942  1.00  0.00           H  
ATOM     16  HB3 SER A  45      75.359  78.212  31.501  1.00  0.00           H  
ATOM     17  HG  SER A  45      73.801  79.567  30.362  1.00  0.00           H  
ATOM     18  N   SER A  46      76.404  81.192  33.772  1.00  0.00           N  
ATOM     19  CA  SER A  46      77.131  81.348  35.030  1.00  0.00           C  
ATOM     20  C   SER A  46      76.805  80.132  35.913  1.00  0.00           C  
ATOM     21  O   SER A  46      75.925  79.337  35.575  1.00  0.00           O  
ATOM     22  CB  SER A  46      76.756  82.699  35.675  1.00  0.00           C  
ATOM     23  OG  SER A  46      77.515  82.947  36.846  1.00  0.00           O  
ATOM     24  H   SER A  46      75.435  81.485  33.770  1.00  0.00           H  
ATOM     25  HA  SER A  46      78.206  81.347  34.837  1.00  0.00           H  
ATOM     26  HB2 SER A  46      75.695  82.727  35.929  1.00  0.00           H  
ATOM     27  HB3 SER A  46      76.938  83.515  34.974  1.00  0.00           H  
ATOM     28  HG  SER A  46      77.270  83.793  37.190  1.00  0.00           H  
ATOM     29  N   ILE A  47      77.518  79.984  37.032  1.00  0.00           N  
ATOM     30  CA  ILE A  47      77.537  78.776  37.851  1.00  0.00           C  
ATOM     31  C   ILE A  47      76.697  78.963  39.129  1.00  0.00           C  
ATOM     32  O   ILE A  47      77.033  79.833  39.936  1.00  0.00           O  
ATOM     33  CB  ILE A  47      79.018  78.374  38.098  1.00  0.00           C  
ATOM     34  CG1 ILE A  47      79.172  76.991  38.752  1.00  0.00           C  
ATOM     35  CG2 ILE A  47      79.864  79.416  38.862  1.00  0.00           C  
ATOM     36  CD1 ILE A  47      78.680  75.820  37.898  1.00  0.00           C  
ATOM     37  H   ILE A  47      78.179  80.707  37.277  1.00  0.00           H  
ATOM     38  HA  ILE A  47      77.118  77.971  37.254  1.00  0.00           H  
ATOM     39  HB  ILE A  47      79.461  78.292  37.113  1.00  0.00           H  
ATOM     40 HG12 ILE A  47      80.233  76.827  38.936  1.00  0.00           H  
ATOM     41 HG13 ILE A  47      78.673  76.976  39.721  1.00  0.00           H  
ATOM     42 HG21 ILE A  47      79.582  79.480  39.913  1.00  0.00           H  
ATOM     43 HG22 ILE A  47      80.920  79.148  38.835  1.00  0.00           H  
ATOM     44 HG23 ILE A  47      79.776  80.411  38.426  1.00  0.00           H  
ATOM     45 HD11 ILE A  47      79.237  75.760  36.966  1.00  0.00           H  
ATOM     46 HD12 ILE A  47      78.808  74.878  38.427  1.00  0.00           H  
ATOM     47 HD13 ILE A  47      77.622  75.893  37.658  1.00  0.00           H  
ATOM     48  N   PRO A  48      75.614  78.175  39.347  1.00  0.00           N  
ATOM     49  CA  PRO A  48      74.865  78.152  40.615  1.00  0.00           C  
ATOM     50  C   PRO A  48      75.738  77.750  41.818  1.00  0.00           C  
ATOM     51  O   PRO A  48      76.697  76.985  41.684  1.00  0.00           O  
ATOM     52  CB  PRO A  48      73.786  77.072  40.411  1.00  0.00           C  
ATOM     53  CG  PRO A  48      73.550  77.057  38.915  1.00  0.00           C  
ATOM     54  CD  PRO A  48      74.917  77.388  38.325  1.00  0.00           C  
ATOM     55  HA  PRO A  48      74.405  79.129  40.774  1.00  0.00           H  
ATOM     56  HB2 PRO A  48      74.142  76.085  40.715  1.00  0.00           H  
ATOM     57  HB3 PRO A  48      72.875  77.277  40.974  1.00  0.00           H  
ATOM     58  HG2 PRO A  48      73.147  76.110  38.554  1.00  0.00           H  
ATOM     59  HG3 PRO A  48      72.841  77.845  38.654  1.00  0.00           H  
ATOM     60  HD2 PRO A  48      75.472  76.468  38.142  1.00  0.00           H  
ATOM     61  HD3 PRO A  48      74.804  77.920  37.382  1.00  0.00           H  
ATOM     62  N   GLY A  49      75.366  78.227  43.008  1.00  0.00           N  
ATOM     63  CA  GLY A  49      76.045  77.887  44.260  1.00  0.00           C  
ATOM     64  C   GLY A  49      76.086  79.036  45.255  1.00  0.00           C  
ATOM     65  O   GLY A  49      75.747  80.166  44.892  1.00  0.00           O  
ATOM     66  H   GLY A  49      74.566  78.841  43.061  1.00  0.00           H  
ATOM     67  HA2 GLY A  49      77.072  77.566  44.082  1.00  0.00           H  
ATOM     68  HA3 GLY A  49      75.511  77.047  44.703  1.00  0.00           H  
ATOM     69  N   PRO A  50      76.504  78.761  46.518  1.00  0.00           N  
ATOM     70  CA  PRO A  50      76.591  79.801  47.554  1.00  0.00           C  
ATOM     71  C   PRO A  50      77.576  80.907  47.192  1.00  0.00           C  
ATOM     72  O   PRO A  50      78.511  80.676  46.416  1.00  0.00           O  
ATOM     73  CB  PRO A  50      77.088  79.038  48.791  1.00  0.00           C  
ATOM     74  CG  PRO A  50      77.736  77.813  48.258  1.00  0.00           C  
ATOM     75  CD  PRO A  50      76.937  77.451  47.041  1.00  0.00           C  
ATOM     76  HA  PRO A  50      75.606  80.233  47.740  1.00  0.00           H  
ATOM     77  HB2 PRO A  50      76.254  78.757  49.429  1.00  0.00           H  
ATOM     78  HB3 PRO A  50      77.771  79.614  49.418  1.00  0.00           H  
ATOM     79  HG2 PRO A  50      77.776  77.004  48.988  1.00  0.00           H  
ATOM     80  HG3 PRO A  50      78.762  78.038  47.964  1.00  0.00           H  
ATOM     81  HD2 PRO A  50      77.543  76.892  46.334  1.00  0.00           H  
ATOM     82  HD3 PRO A  50      76.072  76.846  47.299  1.00  0.00           H  
ATOM     83  N   GLY A  51      77.351  82.092  47.754  1.00  0.00           N  
ATOM     84  CA  GLY A  51      78.177  83.260  47.480  1.00  0.00           C  
ATOM     85  C   GLY A  51      79.571  83.165  48.069  1.00  0.00           C  
ATOM     86  O   GLY A  51      79.760  82.650  49.177  1.00  0.00           O  
ATOM     87  H   GLY A  51      76.571  82.201  48.386  1.00  0.00           H  
ATOM     88  HA2 GLY A  51      77.684  84.134  47.906  1.00  0.00           H  
ATOM     89  HA3 GLY A  51      78.224  83.428  46.402  1.00  0.00           H  
ATOM     90  N   TYR A  52      80.544  83.650  47.302  1.00  0.00           N  
ATOM     91  CA  TYR A  52      81.910  83.836  47.768  1.00  0.00           C  
ATOM     92  C   TYR A  52      81.914  85.088  48.643  1.00  0.00           C  
ATOM     93  O   TYR A  52      82.094  86.207  48.150  1.00  0.00           O  
ATOM     94  CB  TYR A  52      82.850  83.973  46.564  1.00  0.00           C  
ATOM     95  CG  TYR A  52      84.319  84.161  46.891  1.00  0.00           C  
ATOM     96  CD1 TYR A  52      84.921  85.420  46.782  1.00  0.00           C  
ATOM     97  CD2 TYR A  52      85.117  83.078  47.281  1.00  0.00           C  
ATOM     98  CE1 TYR A  52      86.269  85.599  47.069  1.00  0.00           C  
ATOM     99  CE2 TYR A  52      86.467  83.248  47.570  1.00  0.00           C  
ATOM    100  CZ  TYR A  52      87.036  84.507  47.462  1.00  0.00           C  
ATOM    101  OH  TYR A  52      88.370  84.679  47.745  1.00  0.00           O  
ATOM    102  H   TYR A  52      80.317  83.981  46.373  1.00  0.00           H  
ATOM    103  HA  TYR A  52      82.226  82.983  48.372  1.00  0.00           H  
ATOM    104  HB2 TYR A  52      82.524  84.792  45.921  1.00  0.00           H  
ATOM    105  HB3 TYR A  52      82.765  83.079  45.945  1.00  0.00           H  
ATOM    106  HD1 TYR A  52      84.328  86.267  46.470  1.00  0.00           H  
ATOM    107  HD2 TYR A  52      84.677  82.095  47.359  1.00  0.00           H  
ATOM    108  HE1 TYR A  52      86.717  86.578  46.988  1.00  0.00           H  
ATOM    109  HE2 TYR A  52      87.068  82.404  47.877  1.00  0.00           H  
ATOM    110  HH  TYR A  52      88.798  83.879  48.010  1.00  0.00           H  
ATOM    111  N   CYS A  53      81.680  84.895  49.940  1.00  0.00           N  
ATOM    112  CA  CYS A  53      81.547  86.016  50.876  1.00  0.00           C  
ATOM    113  C   CYS A  53      82.908  86.513  51.362  1.00  0.00           C  
ATOM    114  O   CYS A  53      83.203  86.494  52.564  1.00  0.00           O  
ATOM    115  CB  CYS A  53      80.615  85.654  52.037  1.00  0.00           C  
ATOM    116  SG  CYS A  53      78.876  85.547  51.559  1.00  0.00           S  
ATOM    117  H   CYS A  53      81.592  83.951  50.288  1.00  0.00           H  
ATOM    118  HA  CYS A  53      81.089  86.846  50.338  1.00  0.00           H  
ATOM    119  HB2 CYS A  53      80.714  86.416  52.810  1.00  0.00           H  
ATOM    120  HB3 CYS A  53      80.923  84.688  52.438  1.00  0.00           H  
ATOM    121  HG  CYS A  53      78.727  84.599  50.630  1.00  0.00           H  
ATOM    122  N   MET A  54      83.721  86.955  50.397  1.00  0.00           N  
ATOM    123  CA  MET A  54      85.080  87.482  50.612  1.00  0.00           C  
ATOM    124  C   MET A  54      85.980  86.524  51.414  1.00  0.00           C  
ATOM    125  O   MET A  54      86.743  86.948  52.289  1.00  0.00           O  
ATOM    126  CB  MET A  54      85.029  88.890  51.234  1.00  0.00           C  
ATOM    127  CG  MET A  54      84.391  89.948  50.342  1.00  0.00           C  
ATOM    128  SD  MET A  54      83.250  91.028  51.233  1.00  0.00           S  
ATOM    129  CE  MET A  54      81.749  90.044  51.247  1.00  0.00           C  
ATOM    130  H   MET A  54      83.377  86.925  49.448  1.00  0.00           H  
ATOM    131  HA  MET A  54      85.547  87.565  49.631  1.00  0.00           H  
ATOM    132  HB2 MET A  54      86.049  89.202  51.457  1.00  0.00           H  
ATOM    133  HB3 MET A  54      84.456  88.834  52.160  1.00  0.00           H  
ATOM    134  HG2 MET A  54      83.843  89.446  49.545  1.00  0.00           H  
ATOM    135  HG3 MET A  54      85.182  90.560  49.909  1.00  0.00           H  
ATOM    136  HE1 MET A  54      81.437  89.843  50.222  1.00  0.00           H  
ATOM    137  HE2 MET A  54      81.937  89.102  51.761  1.00  0.00           H  
ATOM    138  HE3 MET A  54      80.961  90.590  51.766  1.00  0.00           H  
ATOM    139  N   GLY A  55      85.874  85.230  51.100  1.00  0.00           N  
ATOM    140  CA  GLY A  55      86.665  84.186  51.755  1.00  0.00           C  
ATOM    141  C   GLY A  55      85.976  83.450  52.894  1.00  0.00           C  
ATOM    142  O   GLY A  55      86.601  82.621  53.561  1.00  0.00           O  
ATOM    143  H   GLY A  55      85.220  84.960  50.379  1.00  0.00           H  
ATOM    144  HA2 GLY A  55      87.567  84.650  52.154  1.00  0.00           H  
ATOM    145  HA3 GLY A  55      86.939  83.450  50.999  1.00  0.00           H  
ATOM    146  N   ILE A  56      84.700  83.758  53.123  1.00  0.00           N  
ATOM    147  CA  ILE A  56      83.880  83.060  54.126  1.00  0.00           C  
ATOM    148  C   ILE A  56      83.062  81.962  53.432  1.00  0.00           C  
ATOM    149  O   ILE A  56      82.809  80.901  54.018  1.00  0.00           O  
ATOM    150  CB  ILE A  56      82.994  84.046  54.954  1.00  0.00           C  
ATOM    151  CG1 ILE A  56      83.844  85.150  55.632  1.00  0.00           C  
ATOM    152  CG2 ILE A  56      82.108  83.322  55.974  1.00  0.00           C  
ATOM    153  CD1 ILE A  56      84.921  84.695  56.610  1.00  0.00           C  
ATOM    154  H   ILE A  56      84.278  84.502  52.586  1.00  0.00           H  
ATOM    155  HA  ILE A  56      84.537  82.588  54.857  1.00  0.00           H  
ATOM    156  HB  ILE A  56      82.326  84.531  54.242  1.00  0.00           H  
ATOM    157 HG12 ILE A  56      83.161  85.803  56.176  1.00  0.00           H  
ATOM    158 HG13 ILE A  56      84.336  85.717  54.842  1.00  0.00           H  
ATOM    159 HG21 ILE A  56      81.490  82.585  55.460  1.00  0.00           H  
ATOM    160 HG22 ILE A  56      82.737  82.820  56.709  1.00  0.00           H  
ATOM    161 HG23 ILE A  56      81.467  84.046  56.477  1.00  0.00           H  
ATOM    162 HD11 ILE A  56      84.462  84.123  57.416  1.00  0.00           H  
ATOM    163 HD12 ILE A  56      85.645  84.070  56.088  1.00  0.00           H  
ATOM    164 HD13 ILE A  56      85.426  85.567  57.026  1.00  0.00           H  
ATOM    165  N   GLY A  57      82.671  82.230  52.184  1.00  0.00           N  
ATOM    166  CA  GLY A  57      82.020  81.253  51.305  1.00  0.00           C  
ATOM    167  C   GLY A  57      82.711  79.894  51.228  1.00  0.00           C  
ATOM    168  O   GLY A  57      82.047  78.872  51.425  1.00  0.00           O  
ATOM    169  H   GLY A  57      82.833  83.160  51.824  1.00  0.00           H  
ATOM    170  HA2 GLY A  57      81.986  81.673  50.300  1.00  0.00           H  
ATOM    171  HA3 GLY A  57      81.004  81.096  51.668  1.00  0.00           H  
ATOM    172  N   PRO A  58      84.037  79.868  50.932  1.00  0.00           N  
ATOM    173  CA  PRO A  58      84.807  78.611  50.960  1.00  0.00           C  
ATOM    174  C   PRO A  58      84.850  77.898  52.315  1.00  0.00           C  
ATOM    175  O   PRO A  58      84.755  76.667  52.355  1.00  0.00           O  
ATOM    176  CB  PRO A  58      86.215  79.053  50.552  1.00  0.00           C  
ATOM    177  CG  PRO A  58      85.984  80.232  49.683  1.00  0.00           C  
ATOM    178  CD  PRO A  58      84.829  80.953  50.315  1.00  0.00           C  
ATOM    179  HA  PRO A  58      84.332  77.983  50.218  1.00  0.00           H  
ATOM    180  HB2 PRO A  58      86.766  78.265  50.038  1.00  0.00           H  
ATOM    181  HB3 PRO A  58      86.805  79.355  51.419  1.00  0.00           H  
ATOM    182  HG2 PRO A  58      85.713  79.907  48.679  1.00  0.00           H  
ATOM    183  HG3 PRO A  58      86.870  80.860  49.596  1.00  0.00           H  
ATOM    184  HD2 PRO A  58      85.165  81.639  51.093  1.00  0.00           H  
ATOM    185  HD3 PRO A  58      84.237  81.512  49.591  1.00  0.00           H  
ATOM    186  N   LEU A  59      84.985  78.664  53.399  1.00  0.00           N  
ATOM    187  CA  LEU A  59      85.132  78.102  54.745  1.00  0.00           C  
ATOM    188  C   LEU A  59      83.863  77.435  55.269  1.00  0.00           C  
ATOM    189  O   LEU A  59      83.948  76.435  55.984  1.00  0.00           O  
ATOM    190  CB  LEU A  59      85.638  79.154  55.741  1.00  0.00           C  
ATOM    191  CG  LEU A  59      87.007  79.817  55.520  1.00  0.00           C  
ATOM    192  CD1 LEU A  59      87.200  80.955  56.514  1.00  0.00           C  
ATOM    193  CD2 LEU A  59      88.171  78.834  55.600  1.00  0.00           C  
ATOM    194  H   LEU A  59      84.986  79.668  53.288  1.00  0.00           H  
ATOM    195  HA  LEU A  59      85.881  77.316  54.653  1.00  0.00           H  
ATOM    196  HB2 LEU A  59      85.674  78.672  56.718  1.00  0.00           H  
ATOM    197  HB3 LEU A  59      84.898  79.954  55.758  1.00  0.00           H  
ATOM    198  HG  LEU A  59      87.008  80.211  54.504  1.00  0.00           H  
ATOM    199 HD11 LEU A  59      86.388  81.674  56.405  1.00  0.00           H  
ATOM    200 HD12 LEU A  59      87.198  80.556  57.528  1.00  0.00           H  
ATOM    201 HD13 LEU A  59      88.152  81.449  56.320  1.00  0.00           H  
ATOM    202 HD21 LEU A  59      88.218  78.407  56.602  1.00  0.00           H  
ATOM    203 HD22 LEU A  59      88.024  78.037  54.872  1.00  0.00           H  
ATOM    204 HD23 LEU A  59      89.103  79.356  55.384  1.00  0.00           H  
ATOM    205  N   ILE A  60      82.697  77.974  54.910  1.00  0.00           N  
ATOM    206  CA  ILE A  60      81.426  77.367  55.332  1.00  0.00           C  
ATOM    207  C   ILE A  60      81.151  76.039  54.619  1.00  0.00           C  
ATOM    208  O   ILE A  60      80.727  75.079  55.263  1.00  0.00           O  
ATOM    209  CB  ILE A  60      80.196  78.339  55.303  1.00  0.00           C  
ATOM    210  CG1 ILE A  60      79.861  78.853  53.889  1.00  0.00           C  
ATOM    211  CG2 ILE A  60      80.390  79.498  56.277  1.00  0.00           C  
ATOM    212  CD1 ILE A  60      78.704  78.138  53.211  1.00  0.00           C  
ATOM    213  H   ILE A  60      82.687  78.809  54.342  1.00  0.00           H  
ATOM    214  HA  ILE A  60      81.562  77.139  56.389  1.00  0.00           H  
ATOM    215  HB  ILE A  60      79.336  77.753  55.626  1.00  0.00           H  
ATOM    216 HG12 ILE A  60      80.747  78.733  53.265  1.00  0.00           H  
ATOM    217 HG13 ILE A  60      79.610  79.911  53.963  1.00  0.00           H  
ATOM    218 HG21 ILE A  60      80.564  79.105  57.279  1.00  0.00           H  
ATOM    219 HG22 ILE A  60      81.248  80.094  55.966  1.00  0.00           H  
ATOM    220 HG23 ILE A  60      79.497  80.122  56.281  1.00  0.00           H  
ATOM    221 HD11 ILE A  60      78.933  77.076  53.126  1.00  0.00           H  
ATOM    222 HD12 ILE A  60      77.799  78.268  53.804  1.00  0.00           H  
ATOM    223 HD13 ILE A  60      78.550  78.557  52.217  1.00  0.00           H  
ATOM    224  N   SER A  61      81.428  75.984  53.311  1.00  0.00           N  
ATOM    225  CA  SER A  61      81.164  74.788  52.497  1.00  0.00           C  
ATOM    226  C   SER A  61      82.090  73.621  52.847  1.00  0.00           C  
ATOM    227  O   SER A  61      81.626  72.484  52.984  1.00  0.00           O  
ATOM    228  CB  SER A  61      81.206  75.103  50.995  1.00  0.00           C  
ATOM    229  OG  SER A  61      82.509  75.453  50.570  1.00  0.00           O  
ATOM    230  H   SER A  61      81.834  76.792  52.861  1.00  0.00           H  
ATOM    231  HA  SER A  61      80.147  74.480  52.744  1.00  0.00           H  
ATOM    232  HB2 SER A  61      80.534  75.930  50.764  1.00  0.00           H  
ATOM    233  HB3 SER A  61      80.841  74.250  50.430  1.00  0.00           H  
ATOM    234  HG  SER A  61      83.087  74.725  50.743  1.00  0.00           H  
ATOM    235  N   HIS A  62      83.384  73.913  53.002  1.00  0.00           N  
ATOM    236  CA  HIS A  62      84.353  72.937  53.494  1.00  0.00           C  
ATOM    237  C   HIS A  62      83.927  72.447  54.879  1.00  0.00           C  
ATOM    238  O   HIS A  62      83.857  71.239  55.108  1.00  0.00           O  
ATOM    239  CB  HIS A  62      85.765  73.534  53.544  1.00  0.00           C  
ATOM    240  CG  HIS A  62      86.865  72.514  53.631  1.00  0.00           C  
ATOM    241  ND1 HIS A  62      88.185  72.833  53.402  1.00  0.00           N  
ATOM    242  CD2 HIS A  62      86.846  71.188  53.912  1.00  0.00           C  
ATOM    243  CE1 HIS A  62      88.933  71.753  53.544  1.00  0.00           C  
ATOM    244  NE2 HIS A  62      88.144  70.741  53.854  1.00  0.00           N  
ATOM    245  H   HIS A  62      83.704  74.855  52.833  1.00  0.00           H  
ATOM    246  HA  HIS A  62      84.349  72.099  52.794  1.00  0.00           H  
ATOM    247  HB2 HIS A  62      85.866  74.245  54.365  1.00  0.00           H  
ATOM    248  HB3 HIS A  62      85.940  74.102  52.628  1.00  0.00           H  
ATOM    249  HD2 HIS A  62      85.973  70.594  54.139  1.00  0.00           H  
ATOM    250  HE2 HIS A  62      88.446  69.792  54.021  1.00  0.00           H  
ATOM    251  HE1 HIS A  62      90.006  71.706  53.427  1.00  0.00           H  
ATOM    252  N   GLY A  63      83.621  73.390  55.776  1.00  0.00           N  
ATOM    253  CA  GLY A  63      83.115  73.090  57.121  1.00  0.00           C  
ATOM    254  C   GLY A  63      81.872  72.215  57.112  1.00  0.00           C  
ATOM    255  O   GLY A  63      81.762  71.276  57.905  1.00  0.00           O  
ATOM    256  H   GLY A  63      83.744  74.358  55.515  1.00  0.00           H  
ATOM    257  HA2 GLY A  63      82.874  74.030  57.618  1.00  0.00           H  
ATOM    258  HA3 GLY A  63      83.897  72.575  57.678  1.00  0.00           H  
ATOM    259  N   ARG A  64      80.947  72.519  56.202  1.00  0.00           N  
ATOM    260  CA  ARG A  64      79.741  71.715  56.002  1.00  0.00           C  
ATOM    261  C   ARG A  64      80.077  70.285  55.566  1.00  0.00           C  
ATOM    262  O   ARG A  64      79.498  69.331  56.091  1.00  0.00           O  
ATOM    263  CB  ARG A  64      78.791  72.378  54.999  1.00  0.00           C  
ATOM    264  CG  ARG A  64      77.416  71.739  54.971  1.00  0.00           C  
ATOM    265  CD  ARG A  64      76.384  72.605  54.285  1.00  0.00           C  
ATOM    266  NE  ARG A  64      75.092  72.457  54.950  1.00  0.00           N  
ATOM    267  CZ  ARG A  64      74.497  73.401  55.674  1.00  0.00           C  
ATOM    268  NH1 ARG A  64      75.055  74.596  55.822  1.00  0.00           N  
ATOM    269  NH2 ARG A  64      73.325  73.151  56.241  1.00  0.00           N1+
ATOM    270  H   ARG A  64      81.084  73.338  55.627  1.00  0.00           H  
ATOM    271  HA  ARG A  64      79.233  71.656  56.965  1.00  0.00           H  
ATOM    272  HB2 ARG A  64      79.229  72.302  54.004  1.00  0.00           H  
ATOM    273  HB3 ARG A  64      78.680  73.428  55.268  1.00  0.00           H  
ATOM    274  HG2 ARG A  64      77.094  71.559  55.997  1.00  0.00           H  
ATOM    275  HG3 ARG A  64      77.483  70.790  54.440  1.00  0.00           H  
ATOM    276  HD2 ARG A  64      76.291  72.300  53.243  1.00  0.00           H  
ATOM    277  HD3 ARG A  64      76.698  73.648  54.332  1.00  0.00           H  
ATOM    278  HE  ARG A  64      74.615  71.572  54.853  1.00  0.00           H  
ATOM    279 HH11 ARG A  64      75.948  74.793  55.393  1.00  0.00           H  
ATOM    280 HH12 ARG A  64      74.587  75.308  56.364  1.00  0.00           H  
ATOM    281 HH21 ARG A  64      72.862  73.868  56.782  1.00  0.00           H  
ATOM    282 HH22 ARG A  64      72.895  72.244  56.132  1.00  0.00           H  
ATOM    283  N   PHE A  65      81.013  70.155  54.621  1.00  0.00           N  
ATOM    284  CA  PHE A  65      81.505  68.849  54.164  1.00  0.00           C  
ATOM    285  C   PHE A  65      82.144  68.033  55.292  1.00  0.00           C  
ATOM    286  O   PHE A  65      81.897  66.830  55.397  1.00  0.00           O  
ATOM    287  CB  PHE A  65      82.466  68.999  52.973  1.00  0.00           C  
ATOM    288  CG  PHE A  65      81.798  68.857  51.628  1.00  0.00           C  
ATOM    289  CD1 PHE A  65      81.218  69.959  50.994  1.00  0.00           C  
ATOM    290  CD2 PHE A  65      81.747  67.619  50.990  1.00  0.00           C  
ATOM    291  CE1 PHE A  65      80.594  69.824  49.755  1.00  0.00           C  
ATOM    292  CE2 PHE A  65      81.127  67.479  49.751  1.00  0.00           C  
ATOM    293  CZ  PHE A  65      80.552  68.583  49.131  1.00  0.00           C  
ATOM    294  H   PHE A  65      81.401  70.988  54.201  1.00  0.00           H  
ATOM    295  HA  PHE A  65      80.629  68.284  53.840  1.00  0.00           H  
ATOM    296  HB2 PHE A  65      83.253  68.247  53.016  1.00  0.00           H  
ATOM    297  HB3 PHE A  65      82.989  69.954  53.006  1.00  0.00           H  
ATOM    298  HD1 PHE A  65      81.254  70.928  51.470  1.00  0.00           H  
ATOM    299  HD2 PHE A  65      82.194  66.757  51.463  1.00  0.00           H  
ATOM    300  HE1 PHE A  65      80.144  70.683  49.280  1.00  0.00           H  
ATOM    301  HE2 PHE A  65      81.093  66.512  49.271  1.00  0.00           H  
ATOM    302  HZ  PHE A  65      80.075  68.476  48.168  1.00  0.00           H  
ATOM    303  N   LEU A  66      82.935  68.695  56.137  1.00  0.00           N  
ATOM    304  CA  LEU A  66      83.602  68.041  57.270  1.00  0.00           C  
ATOM    305  C   LEU A  66      82.619  67.604  58.357  1.00  0.00           C  
ATOM    306  O   LEU A  66      82.803  66.550  58.972  1.00  0.00           O  
ATOM    307  CB  LEU A  66      84.692  68.941  57.873  1.00  0.00           C  
ATOM    308  CG  LEU A  66      85.865  69.407  57.000  1.00  0.00           C  
ATOM    309  CD1 LEU A  66      86.579  70.584  57.646  1.00  0.00           C  
ATOM    310  CD2 LEU A  66      86.845  68.285  56.695  1.00  0.00           C  
ATOM    311  H   LEU A  66      83.081  69.684  55.992  1.00  0.00           H  
ATOM    312  HA  LEU A  66      84.070  67.142  56.870  1.00  0.00           H  
ATOM    313  HB2 LEU A  66      85.121  68.397  58.714  1.00  0.00           H  
ATOM    314  HB3 LEU A  66      84.194  69.839  58.238  1.00  0.00           H  
ATOM    315  HG  LEU A  66      85.445  69.728  56.047  1.00  0.00           H  
ATOM    316 HD11 LEU A  66      85.868  71.394  57.811  1.00  0.00           H  
ATOM    317 HD12 LEU A  66      87.003  70.272  58.601  1.00  0.00           H  
ATOM    318 HD13 LEU A  66      87.377  70.930  56.989  1.00  0.00           H  
ATOM    319 HD21 LEU A  66      87.292  67.931  57.624  1.00  0.00           H  
ATOM    320 HD22 LEU A  66      86.318  67.464  56.209  1.00  0.00           H  
ATOM    321 HD23 LEU A  66      87.628  68.656  56.034  1.00  0.00           H  
ATOM    322  N   TRP A  67      81.583  68.412  58.580  1.00  0.00           N  
ATOM    323  CA  TRP A  67      80.587  68.139  59.616  1.00  0.00           C  
ATOM    324  C   TRP A  67      79.559  67.104  59.153  1.00  0.00           C  
ATOM    325  O   TRP A  67      79.309  66.120  59.853  1.00  0.00           O  
ATOM    326  CB  TRP A  67      79.927  69.449  60.093  1.00  0.00           C  
ATOM    327  CG  TRP A  67      78.837  69.296  61.142  1.00  0.00           C  
ATOM    328  CD1 TRP A  67      77.545  69.737  61.043  1.00  0.00           C  
ATOM    329  CD2 TRP A  67      78.947  68.666  62.434  1.00  0.00           C  
ATOM    330  NE1 TRP A  67      76.845  69.423  62.184  1.00  0.00           N  
ATOM    331  CE2 TRP A  67      77.675  68.765  63.054  1.00  0.00           C  
ATOM    332  CE3 TRP A  67      79.993  68.025  63.127  1.00  0.00           C  
ATOM    333  CZ2 TRP A  67      77.418  68.247  64.340  1.00  0.00           C  
ATOM    334  CZ3 TRP A  67      79.736  67.506  64.409  1.00  0.00           C  
ATOM    335  CH2 TRP A  67      78.456  67.624  64.998  1.00  0.00           C  
ATOM    336  H   TRP A  67      81.482  69.242  58.014  1.00  0.00           H  
ATOM    337  HA  TRP A  67      81.098  67.700  60.473  1.00  0.00           H  
ATOM    338  HB2 TRP A  67      79.488  69.939  59.224  1.00  0.00           H  
ATOM    339  HB3 TRP A  67      80.708  70.084  60.512  1.00  0.00           H  
ATOM    340  HD1 TRP A  67      77.134  70.257  60.190  1.00  0.00           H  
ATOM    341  HE1 TRP A  67      75.874  69.642  62.354  1.00  0.00           H  
ATOM    342  HE3 TRP A  67      80.973  67.934  62.683  1.00  0.00           H  
ATOM    343  HZ2 TRP A  67      76.442  68.335  64.793  1.00  0.00           H  
ATOM    344  HZ3 TRP A  67      80.528  67.010  64.951  1.00  0.00           H  
ATOM    345  HH2 TRP A  67      78.288  67.217  65.984  1.00  0.00           H  
ATOM    346  N   MET A  68      78.991  67.318  57.968  1.00  0.00           N  
ATOM    347  CA  MET A  68      77.965  66.432  57.411  1.00  0.00           C  
ATOM    348  C   MET A  68      78.493  65.101  56.864  1.00  0.00           C  
ATOM    349  O   MET A  68      77.818  64.073  56.974  1.00  0.00           O  
ATOM    350  CB  MET A  68      77.185  67.155  56.315  1.00  0.00           C  
ATOM    351  CG  MET A  68      76.054  68.029  56.815  1.00  0.00           C  
ATOM    352  SD  MET A  68      75.239  68.858  55.441  1.00  0.00           S  
ATOM    353  CE  MET A  68      73.522  68.652  55.909  1.00  0.00           C  
ATOM    354  H   MET A  68      79.279  68.124  57.431  1.00  0.00           H  
ATOM    355  HA  MET A  68      77.319  66.178  58.251  1.00  0.00           H  
ATOM    356  HB2 MET A  68      76.764  66.404  55.646  1.00  0.00           H  
ATOM    357  HB3 MET A  68      77.882  67.785  55.762  1.00  0.00           H  
ATOM    358  HG2 MET A  68      76.455  68.778  57.498  1.00  0.00           H  
ATOM    359  HG3 MET A  68      75.328  67.409  57.341  1.00  0.00           H  
ATOM    360  HE1 MET A  68      73.290  67.589  55.981  1.00  0.00           H  
ATOM    361  HE2 MET A  68      73.349  69.128  56.874  1.00  0.00           H  
ATOM    362  HE3 MET A  68      72.882  69.113  55.157  1.00  0.00           H  
ATOM    363  N   GLY A  69      79.692  65.127  56.280  1.00  0.00           N  
ATOM    364  CA  GLY A  69      80.211  64.005  55.496  1.00  0.00           C  
ATOM    365  C   GLY A  69      79.968  64.267  54.020  1.00  0.00           C  
ATOM    366  O   GLY A  69      78.941  64.849  53.657  1.00  0.00           O  
ATOM    367  H   GLY A  69      80.264  65.953  56.383  1.00  0.00           H  
ATOM    368  HA2 GLY A  69      79.701  63.088  55.791  1.00  0.00           H  
ATOM    369  HA3 GLY A  69      81.281  63.900  55.676  1.00  0.00           H  
ATOM    370  N   ILE A  70      80.902  63.828  53.173  1.00  0.00           N  
ATOM    371  CA  ILE A  70      80.895  64.152  51.732  1.00  0.00           C  
ATOM    372  C   ILE A  70      79.537  63.893  51.060  1.00  0.00           C  
ATOM    373  O   ILE A  70      78.999  64.774  50.387  1.00  0.00           O  
ATOM    374  CB  ILE A  70      82.058  63.423  50.981  1.00  0.00           C  
ATOM    375  CG1 ILE A  70      83.433  63.776  51.573  1.00  0.00           C  
ATOM    376  CG2 ILE A  70      82.112  63.693  49.460  1.00  0.00           C  
ATOM    377  CD1 ILE A  70      84.505  62.704  51.318  1.00  0.00           C  
ATOM    378  H   ILE A  70      81.648  63.249  53.532  1.00  0.00           H  
ATOM    379  HA  ILE A  70      81.024  65.215  51.690  1.00  0.00           H  
ATOM    380  HB  ILE A  70      81.901  62.354  51.117  1.00  0.00           H  
ATOM    381 HG12 ILE A  70      83.377  63.914  52.651  1.00  0.00           H  
ATOM    382 HG13 ILE A  70      83.773  64.739  51.189  1.00  0.00           H  
ATOM    383 HG21 ILE A  70      81.170  63.491  48.957  1.00  0.00           H  
ATOM    384 HG22 ILE A  70      82.379  64.728  49.252  1.00  0.00           H  
ATOM    385 HG23 ILE A  70      82.860  63.067  48.975  1.00  0.00           H  
ATOM    386 HD11 ILE A  70      84.196  61.737  51.715  1.00  0.00           H  
ATOM    387 HD12 ILE A  70      84.711  62.580  50.255  1.00  0.00           H  
ATOM    388 HD13 ILE A  70      85.445  62.968  51.801  1.00  0.00           H  
ATOM    389  N   GLY A  71      78.988  62.698  51.284  1.00  0.00           N  
ATOM    390  CA  GLY A  71      77.731  62.257  50.680  1.00  0.00           C  
ATOM    391  C   GLY A  71      76.518  63.105  50.993  1.00  0.00           C  
ATOM    392  O   GLY A  71      75.826  63.560  50.074  1.00  0.00           O  
ATOM    393  H   GLY A  71      79.473  62.046  51.884  1.00  0.00           H  
ATOM    394  HA2 GLY A  71      77.534  61.238  51.013  1.00  0.00           H  
ATOM    395  HA3 GLY A  71      77.842  62.213  49.598  1.00  0.00           H  
ATOM    396  N   SER A  72      76.261  63.312  52.286  1.00  0.00           N  
ATOM    397  CA  SER A  72      75.117  64.112  52.733  1.00  0.00           C  
ATOM    398  C   SER A  72      75.243  65.586  52.336  1.00  0.00           C  
ATOM    399  O   SER A  72      74.246  66.206  51.952  1.00  0.00           O  
ATOM    400  CB  SER A  72      74.869  63.957  54.237  1.00  0.00           C  
ATOM    401  OG  SER A  72      76.002  64.331  54.987  1.00  0.00           O  
ATOM    402  H   SER A  72      76.874  62.905  52.978  1.00  0.00           H  
ATOM    403  HA  SER A  72      74.244  63.719  52.213  1.00  0.00           H  
ATOM    404  HB2 SER A  72      74.630  62.915  54.451  1.00  0.00           H  
ATOM    405  HB3 SER A  72      74.029  64.589  54.525  1.00  0.00           H  
ATOM    406  HG  SER A  72      76.728  63.763  54.719  1.00  0.00           H  
ATOM    407  N   ALA A  73      76.464  66.124  52.409  1.00  0.00           N  
ATOM    408  CA  ALA A  73      76.757  67.493  51.962  1.00  0.00           C  
ATOM    409  C   ALA A  73      76.499  67.670  50.465  1.00  0.00           C  
ATOM    410  O   ALA A  73      75.997  68.711  50.040  1.00  0.00           O  
ATOM    411  CB  ALA A  73      78.185  67.884  52.311  1.00  0.00           C  
ATOM    412  H   ALA A  73      77.217  65.567  52.787  1.00  0.00           H  
ATOM    413  HA  ALA A  73      76.077  68.159  52.493  1.00  0.00           H  
ATOM    414  HB1 ALA A  73      78.335  67.789  53.386  1.00  0.00           H  
ATOM    415  HB2 ALA A  73      78.880  67.227  51.788  1.00  0.00           H  
ATOM    416  HB3 ALA A  73      78.363  68.916  52.009  1.00  0.00           H  
ATOM    417  N   CYS A  74      76.830  66.645  49.680  1.00  0.00           N  
ATOM    418  CA  CYS A  74      76.553  66.629  48.242  1.00  0.00           C  
ATOM    419  C   CYS A  74      75.057  66.667  47.954  1.00  0.00           C  
ATOM    420  O   CYS A  74      74.605  67.394  47.065  1.00  0.00           O  
ATOM    421  CB  CYS A  74      77.195  65.409  47.581  1.00  0.00           C  
ATOM    422  SG  CYS A  74      78.950  65.636  47.229  1.00  0.00           S  
ATOM    423  H   CYS A  74      77.291  65.845  50.089  1.00  0.00           H  
ATOM    424  HA  CYS A  74      76.986  67.534  47.812  1.00  0.00           H  
ATOM    425  HB2 CYS A  74      76.702  65.160  46.641  1.00  0.00           H  
ATOM    426  HB3 CYS A  74      77.097  64.523  48.200  1.00  0.00           H  
ATOM    427  HG  CYS A  74      79.332  65.884  48.481  1.00  0.00           H  
ATOM    428  N   ASN A  75      74.299  65.885  48.721  1.00  0.00           N  
ATOM    429  CA  ASN A  75      72.849  65.854  48.599  1.00  0.00           C  
ATOM    430  C   ASN A  75      72.174  67.123  49.100  1.00  0.00           C  
ATOM    431  O   ASN A  75      71.144  67.523  48.556  1.00  0.00           O  
ATOM    432  CB  ASN A  75      72.269  64.610  49.269  1.00  0.00           C  
ATOM    433  CG  ASN A  75      72.246  63.413  48.340  1.00  0.00           C  
ATOM    434  OD1 ASN A  75      71.932  63.534  47.154  1.00  0.00           O  
ATOM    435  ND2 ASN A  75      72.570  62.246  48.876  1.00  0.00           N  
ATOM    436  H   ASN A  75      74.745  65.295  49.409  1.00  0.00           H  
ATOM    437  HA  ASN A  75      72.632  65.803  47.532  1.00  0.00           H  
ATOM    438  HB2 ASN A  75      71.249  64.827  49.587  1.00  0.00           H  
ATOM    439  HB3 ASN A  75      72.877  64.366  50.140  1.00  0.00           H  
ATOM    440 HD21 ASN A  75      72.566  61.411  48.308  1.00  0.00           H  
ATOM    441 HD22 ASN A  75      72.821  62.191  49.853  1.00  0.00           H  
ATOM    442  N   TYR A  76      72.767  67.753  50.117  1.00  0.00           N  
ATOM    443  CA  TYR A  76      72.288  69.037  50.624  1.00  0.00           C  
ATOM    444  C   TYR A  76      72.379  70.116  49.547  1.00  0.00           C  
ATOM    445  O   TYR A  76      71.386  70.786  49.251  1.00  0.00           O  
ATOM    446  CB  TYR A  76      73.055  69.464  51.886  1.00  0.00           C  
ATOM    447  CG  TYR A  76      72.753  70.885  52.330  1.00  0.00           C  
ATOM    448  CD1 TYR A  76      71.644  71.167  53.142  1.00  0.00           C  
ATOM    449  CD2 TYR A  76      73.570  71.955  51.926  1.00  0.00           C  
ATOM    450  CE1 TYR A  76      71.362  72.470  53.541  1.00  0.00           C  
ATOM    451  CE2 TYR A  76      73.292  73.261  52.314  1.00  0.00           C  
ATOM    452  CZ  TYR A  76      72.192  73.513  53.123  1.00  0.00           C  
ATOM    453  OH  TYR A  76      71.927  74.806  53.510  1.00  0.00           O  
ATOM    454  H   TYR A  76      73.574  67.328  50.551  1.00  0.00           H  
ATOM    455  HA  TYR A  76      71.240  68.912  50.897  1.00  0.00           H  
ATOM    456  HB2 TYR A  76      74.123  69.386  51.683  1.00  0.00           H  
ATOM    457  HB3 TYR A  76      72.789  68.786  52.697  1.00  0.00           H  
ATOM    458  HD1 TYR A  76      71.000  70.361  53.462  1.00  0.00           H  
ATOM    459  HD2 TYR A  76      74.430  71.759  51.303  1.00  0.00           H  
ATOM    460  HE1 TYR A  76      70.508  72.673  54.169  1.00  0.00           H  
ATOM    461  HE2 TYR A  76      73.926  74.072  51.989  1.00  0.00           H  
ATOM    462  HH  TYR A  76      71.153  74.912  54.068  1.00  0.00           H  
ATOM    463  N   TYR A  77      73.570  70.264  48.969  1.00  0.00           N  
ATOM    464  CA  TYR A  77      73.861  71.332  48.017  1.00  0.00           C  
ATOM    465  C   TYR A  77      73.128  71.201  46.681  1.00  0.00           C  
ATOM    466  O   TYR A  77      72.773  72.209  46.067  1.00  0.00           O  
ATOM    467  CB  TYR A  77      75.372  71.473  47.812  1.00  0.00           C  
ATOM    468  CG  TYR A  77      76.067  72.256  48.906  1.00  0.00           C  
ATOM    469  CD1 TYR A  77      76.964  71.633  49.777  1.00  0.00           C  
ATOM    470  CD2 TYR A  77      75.829  73.626  49.074  1.00  0.00           C  
ATOM    471  CE1 TYR A  77      77.603  72.347  50.786  1.00  0.00           C  
ATOM    472  CE2 TYR A  77      76.462  74.350  50.078  1.00  0.00           C  
ATOM    473  CZ  TYR A  77      77.347  73.709  50.931  1.00  0.00           C  
ATOM    474  OH  TYR A  77      77.973  74.428  51.924  1.00  0.00           O  
ATOM    475  H   TYR A  77      74.304  69.609  49.199  1.00  0.00           H  
ATOM    476  HA  TYR A  77      73.472  72.246  48.465  1.00  0.00           H  
ATOM    477  HB2 TYR A  77      75.544  71.981  46.863  1.00  0.00           H  
ATOM    478  HB3 TYR A  77      75.808  70.475  47.774  1.00  0.00           H  
ATOM    479  HD1 TYR A  77      77.165  70.578  49.665  1.00  0.00           H  
ATOM    480  HD2 TYR A  77      75.141  74.129  48.411  1.00  0.00           H  
ATOM    481  HE1 TYR A  77      78.292  71.849  51.452  1.00  0.00           H  
ATOM    482  HE2 TYR A  77      76.265  75.406  50.193  1.00  0.00           H  
ATOM    483  HH  TYR A  77      77.743  75.360  51.957  1.00  0.00           H  
ATOM    484  N   ASN A  78      72.900  69.963  46.248  1.00  0.00           N  
ATOM    485  CA  ASN A  78      72.095  69.680  45.056  1.00  0.00           C  
ATOM    486  C   ASN A  78      70.602  69.945  45.247  1.00  0.00           C  
ATOM    487  O   ASN A  78      69.884  70.217  44.280  1.00  0.00           O  
ATOM    488  CB  ASN A  78      72.292  68.232  44.607  1.00  0.00           C  
ATOM    489  CG  ASN A  78      73.377  68.072  43.560  1.00  0.00           C  
ATOM    490  OD1 ASN A  78      73.767  66.949  43.249  1.00  0.00           O  
ATOM    491  ND2 ASN A  78      73.860  69.179  43.001  1.00  0.00           N  
ATOM    492  H   ASN A  78      73.295  69.185  46.757  1.00  0.00           H  
ATOM    493  HA  ASN A  78      72.391  70.444  44.346  1.00  0.00           H  
ATOM    494  HB2 ASN A  78      71.394  67.866  44.117  1.00  0.00           H  
ATOM    495  HB3 ASN A  78      72.472  67.565  45.450  1.00  0.00           H  
ATOM    496 HD21 ASN A  78      73.511  70.083  43.287  1.00  0.00           H  
ATOM    497 HD22 ASN A  78      74.576  69.115  42.291  1.00  0.00           H  
ATOM    498  N   ARG A  79      70.147  69.833  46.495  1.00  0.00           N  
ATOM    499  CA  ARG A  79      68.757  70.072  46.861  1.00  0.00           C  
ATOM    500  C   ARG A  79      68.484  71.575  46.959  1.00  0.00           C  
ATOM    501  O   ARG A  79      67.507  72.059  46.381  1.00  0.00           O  
ATOM    502  CB  ARG A  79      68.438  69.366  48.179  1.00  0.00           C  
ATOM    503  CG  ARG A  79      66.977  68.992  48.388  1.00  0.00           C  
ATOM    504  CD  ARG A  79      66.811  67.916  49.459  1.00  0.00           C  
ATOM    505  NE  ARG A  79      67.423  68.279  50.744  1.00  0.00           N  
ATOM    506  CZ  ARG A  79      68.513  67.711  51.267  1.00  0.00           C  
ATOM    507  NH1 ARG A  79      69.142  66.724  50.636  1.00  0.00           N  
ATOM    508  NH2 ARG A  79      68.976  68.133  52.435  1.00  0.00           N1+
ATOM    509  H   ARG A  79      70.797  69.570  47.222  1.00  0.00           H  
ATOM    510  HA  ARG A  79      68.107  69.664  46.087  1.00  0.00           H  
ATOM    511  HB2 ARG A  79      68.735  70.026  48.994  1.00  0.00           H  
ATOM    512  HB3 ARG A  79      69.028  68.450  48.220  1.00  0.00           H  
ATOM    513  HG2 ARG A  79      66.571  68.619  47.448  1.00  0.00           H  
ATOM    514  HG3 ARG A  79      66.426  69.881  48.694  1.00  0.00           H  
ATOM    515  HD2 ARG A  79      67.275  66.997  49.102  1.00  0.00           H  
ATOM    516  HD3 ARG A  79      65.746  67.747  49.618  1.00  0.00           H  
ATOM    517  HE  ARG A  79      66.984  69.018  51.275  1.00  0.00           H  
ATOM    518 HH11 ARG A  79      69.963  66.304  51.047  1.00  0.00           H  
ATOM    519 HH12 ARG A  79      68.798  66.394  49.745  1.00  0.00           H  
ATOM    520 HH21 ARG A  79      68.507  68.882  52.924  1.00  0.00           H  
ATOM    521 HH22 ARG A  79      69.798  67.706  52.837  1.00  0.00           H  
ATOM    522  N   VAL A  80      69.355  72.297  47.672  1.00  0.00           N  
ATOM    523  CA  VAL A  80      69.239  73.753  47.859  1.00  0.00           C  
ATOM    524  C   VAL A  80      69.468  74.498  46.536  1.00  0.00           C  
ATOM    525  O   VAL A  80      68.593  75.238  46.083  1.00  0.00           O  
ATOM    526  CB  VAL A  80      70.178  74.285  48.981  1.00  0.00           C  
ATOM    527  CG1 VAL A  80      70.088  75.800  49.109  1.00  0.00           C  
ATOM    528  CG2 VAL A  80      69.847  73.637  50.319  1.00  0.00           C  
ATOM    529  H   VAL A  80      70.132  71.819  48.105  1.00  0.00           H  
ATOM    530  HA  VAL A  80      68.219  73.952  48.188  1.00  0.00           H  
ATOM    531  HB  VAL A  80      71.198  74.021  48.701  1.00  0.00           H  
ATOM    532 HG11 VAL A  80      70.342  76.261  48.155  1.00  0.00           H  
ATOM    533 HG12 VAL A  80      69.073  76.081  49.389  1.00  0.00           H  
ATOM    534 HG13 VAL A  80      70.784  76.142  49.875  1.00  0.00           H  
ATOM    535 HG21 VAL A  80      68.828  73.896  50.606  1.00  0.00           H  
ATOM    536 HG22 VAL A  80      69.935  72.554  50.230  1.00  0.00           H  
ATOM    537 HG23 VAL A  80      70.541  73.997  51.078  1.00  0.00           H  
ATOM    538  N   TYR A  81      70.632  74.281  45.924  1.00  0.00           N  
ATOM    539  CA  TYR A  81      70.993  74.897  44.640  1.00  0.00           C  
ATOM    540  C   TYR A  81      70.661  73.932  43.495  1.00  0.00           C  
ATOM    541  O   TYR A  81      69.906  72.980  43.703  1.00  0.00           O  
ATOM    542  CB  TYR A  81      72.469  75.317  44.652  1.00  0.00           C  
ATOM    543  CG  TYR A  81      72.831  76.171  45.849  1.00  0.00           C  
ATOM    544  CD1 TYR A  81      72.731  77.568  45.793  1.00  0.00           C  
ATOM    545  CD2 TYR A  81      73.255  75.584  47.051  1.00  0.00           C  
ATOM    546  CE1 TYR A  81      73.053  78.357  46.895  1.00  0.00           C  
ATOM    547  CE2 TYR A  81      73.576  76.363  48.158  1.00  0.00           C  
ATOM    548  CZ  TYR A  81      73.474  77.746  48.075  1.00  0.00           C  
ATOM    549  OH  TYR A  81      73.792  78.516  49.167  1.00  0.00           O  
ATOM    550  H   TYR A  81      71.298  73.663  46.364  1.00  0.00           H  
ATOM    551  HA  TYR A  81      70.370  75.784  44.518  1.00  0.00           H  
ATOM    552  HB2 TYR A  81      72.721  75.872  43.746  1.00  0.00           H  
ATOM    553  HB3 TYR A  81      73.105  74.431  44.648  1.00  0.00           H  
ATOM    554  HD1 TYR A  81      72.399  78.041  44.880  1.00  0.00           H  
ATOM    555  HD2 TYR A  81      73.333  74.509  47.118  1.00  0.00           H  
ATOM    556  HE1 TYR A  81      72.977  79.433  46.836  1.00  0.00           H  
ATOM    557  HE2 TYR A  81      73.902  75.896  49.075  1.00  0.00           H  
ATOM    558  HH  TYR A  81      74.062  78.003  49.914  1.00  0.00           H  
ATOM    559  N   GLY A  82      71.202  74.170  42.299  1.00  0.00           N  
ATOM    560  CA  GLY A  82      70.906  73.328  41.128  1.00  0.00           C  
ATOM    561  C   GLY A  82      71.390  71.881  41.189  1.00  0.00           C  
ATOM    562  O   GLY A  82      72.015  71.455  42.165  1.00  0.00           O  
ATOM    563  H   GLY A  82      71.822  74.958  42.178  1.00  0.00           H  
ATOM    564  HA2 GLY A  82      71.368  73.801  40.261  1.00  0.00           H  
ATOM    565  HA3 GLY A  82      69.831  73.334  40.942  1.00  0.00           H  
ATOM    566  N   GLU A  83      71.132  71.088  40.140  1.00  0.00           N  
ATOM    567  CA  GLU A  83      71.643  69.710  39.976  1.00  0.00           C  
ATOM    568  C   GLU A  83      73.032  69.681  39.288  1.00  0.00           C  
ATOM    569  O   GLU A  83      73.495  68.659  38.772  1.00  0.00           O  
ATOM    570  CB  GLU A  83      70.575  68.907  39.203  1.00  0.00           C  
ATOM    571  CG  GLU A  83      69.210  68.766  39.921  1.00  0.00           C  
ATOM    572  CD  GLU A  83      69.172  68.186  41.334  1.00  0.00           C  
ATOM    573  OE1 GLU A  83      70.057  67.384  41.716  1.00  0.00           O  
ATOM    574  OE2 GLU A  83      68.222  68.526  42.073  1.00  0.00           O1-
ATOM    575  H   GLU A  83      70.602  71.472  39.370  1.00  0.00           H  
ATOM    576  HA  GLU A  83      71.786  69.246  40.952  1.00  0.00           H  
ATOM    577  HB2 GLU A  83      70.937  67.924  38.917  1.00  0.00           H  
ATOM    578  HB3 GLU A  83      70.398  69.402  38.246  1.00  0.00           H  
ATOM    579  HG2 GLU A  83      68.556  68.150  39.303  1.00  0.00           H  
ATOM    580  HG3 GLU A  83      68.733  69.747  39.958  1.00  0.00           H  
ATOM    581  N   PHE A  84      73.691  70.841  39.288  1.00  0.00           N  
ATOM    582  CA  PHE A  84      74.996  71.202  38.769  1.00  0.00           C  
ATOM    583  C   PHE A  84      75.248  72.515  39.510  1.00  0.00           C  
ATOM    584  O   PHE A  84      74.465  73.455  39.335  1.00  0.00           O  
ATOM    585  CB  PHE A  84      74.916  71.374  37.234  1.00  0.00           C  
ATOM    586  CG  PHE A  84      76.210  71.760  36.532  1.00  0.00           C  
ATOM    587  CD1 PHE A  84      76.925  70.788  35.802  1.00  0.00           C  
ATOM    588  CD2 PHE A  84      76.590  73.115  36.438  1.00  0.00           C  
ATOM    589  CE1 PHE A  84      77.984  71.169  34.962  1.00  0.00           C  
ATOM    590  CE2 PHE A  84      77.659  73.494  35.606  1.00  0.00           C  
ATOM    591  CZ  PHE A  84      78.341  72.525  34.849  1.00  0.00           C  
ATOM    592  H   PHE A  84      73.205  71.604  39.737  1.00  0.00           H  
ATOM    593  HA  PHE A  84      75.740  70.454  39.042  1.00  0.00           H  
ATOM    594  HB2 PHE A  84      74.561  70.442  36.791  1.00  0.00           H  
ATOM    595  HB3 PHE A  84      74.158  72.116  36.976  1.00  0.00           H  
ATOM    596  HD1 PHE A  84      76.628  69.750  35.845  1.00  0.00           H  
ATOM    597  HD2 PHE A  84      76.032  73.875  36.966  1.00  0.00           H  
ATOM    598  HE1 PHE A  84      78.511  70.424  34.385  1.00  0.00           H  
ATOM    599  HE2 PHE A  84      77.937  74.534  35.527  1.00  0.00           H  
ATOM    600  HZ  PHE A  84      79.150  72.819  34.198  1.00  0.00           H  
ATOM    601  N   MET A  85      76.265  72.581  40.376  1.00  0.00           N  
ATOM    602  CA  MET A  85      76.538  73.736  41.233  1.00  0.00           C  
ATOM    603  C   MET A  85      77.985  73.677  41.738  1.00  0.00           C  
ATOM    604  O   MET A  85      78.619  72.628  41.623  1.00  0.00           O  
ATOM    605  CB  MET A  85      75.490  73.798  42.377  1.00  0.00           C  
ATOM    606  CG  MET A  85      75.502  72.617  43.369  1.00  0.00           C  
ATOM    607  SD  MET A  85      76.776  72.698  44.657  1.00  0.00           S  
ATOM    608  CE  MET A  85      76.293  74.233  45.482  1.00  0.00           C  
ATOM    609  H   MET A  85      76.867  71.776  40.476  1.00  0.00           H  
ATOM    610  HA  MET A  85      76.452  74.633  40.618  1.00  0.00           H  
ATOM    611  HB2 MET A  85      74.493  73.850  41.939  1.00  0.00           H  
ATOM    612  HB3 MET A  85      75.589  74.740  42.916  1.00  0.00           H  
ATOM    613  HG2 MET A  85      75.596  71.670  42.840  1.00  0.00           H  
ATOM    614  HG3 MET A  85      74.539  72.575  43.878  1.00  0.00           H  
ATOM    615  HE1 MET A  85      76.687  75.087  44.933  1.00  0.00           H  
ATOM    616  HE2 MET A  85      75.210  74.312  45.528  1.00  0.00           H  
ATOM    617  HE3 MET A  85      76.669  74.272  46.502  1.00  0.00           H  
ATOM    618  N   ARG A  86      78.494  74.791  42.286  1.00  0.00           N  
ATOM    619  CA  ARG A  86      79.889  74.982  42.703  1.00  0.00           C  
ATOM    620  C   ARG A  86      79.995  75.225  44.210  1.00  0.00           C  
ATOM    621  O   ARG A  86      79.330  76.113  44.750  1.00  0.00           O  
ATOM    622  CB  ARG A  86      80.450  76.168  41.893  1.00  0.00           C  
ATOM    623  CG  ARG A  86      81.945  76.547  42.063  1.00  0.00           C  
ATOM    624  CD  ARG A  86      82.330  77.358  43.320  1.00  0.00           C  
ATOM    625  NE  ARG A  86      81.240  78.241  43.762  1.00  0.00           N  
ATOM    626  CZ  ARG A  86      80.976  79.456  43.279  1.00  0.00           C  
ATOM    627  NH1 ARG A  86      81.715  79.991  42.310  1.00  0.00           N  
ATOM    628  NH2 ARG A  86      79.955  80.142  43.776  1.00  0.00           N1+
ATOM    629  H   ARG A  86      77.884  75.591  42.375  1.00  0.00           H  
ATOM    630  HA  ARG A  86      80.477  74.101  42.450  1.00  0.00           H  
ATOM    631  HB2 ARG A  86      79.808  77.045  41.987  1.00  0.00           H  
ATOM    632  HB3 ARG A  86      80.355  75.856  40.859  1.00  0.00           H  
ATOM    633  HG2 ARG A  86      82.212  77.158  41.200  1.00  0.00           H  
ATOM    634  HG3 ARG A  86      82.573  75.657  41.992  1.00  0.00           H  
ATOM    635  HD2 ARG A  86      83.244  77.925  43.176  1.00  0.00           H  
ATOM    636  HD3 ARG A  86      82.531  76.686  44.147  1.00  0.00           H  
ATOM    637  HE  ARG A  86      80.638  77.897  44.496  1.00  0.00           H  
ATOM    638 HH11 ARG A  86      82.494  79.475  41.927  1.00  0.00           H  
ATOM    639 HH12 ARG A  86      81.497  80.913  41.960  1.00  0.00           H  
ATOM    640 HH21 ARG A  86      79.744  81.063  43.420  1.00  0.00           H  
ATOM    641 HH22 ARG A  86      79.389  79.743  44.512  1.00  0.00           H  
ATOM    642  N   VAL A  87      80.887  74.468  44.855  1.00  0.00           N  
ATOM    643  CA  VAL A  87      81.310  74.529  46.256  1.00  0.00           C  
ATOM    644  C   VAL A  87      82.834  74.717  46.283  1.00  0.00           C  
ATOM    645  O   VAL A  87      83.481  74.642  45.232  1.00  0.00           O  
ATOM    646  CB  VAL A  87      80.843  73.200  46.923  1.00  0.00           C  
ATOM    647  CG1 VAL A  87      81.774  72.562  47.971  1.00  0.00           C  
ATOM    648  CG2 VAL A  87      79.445  73.389  47.517  1.00  0.00           C  
ATOM    649  H   VAL A  87      81.363  73.772  44.298  1.00  0.00           H  
ATOM    650  HA  VAL A  87      80.872  75.392  46.763  1.00  0.00           H  
ATOM    651  HB  VAL A  87      80.761  72.446  46.137  1.00  0.00           H  
ATOM    652 HG11 VAL A  87      82.813  72.486  47.674  1.00  0.00           H  
ATOM    653 HG12 VAL A  87      81.742  73.051  48.939  1.00  0.00           H  
ATOM    654 HG13 VAL A  87      81.508  71.524  48.083  1.00  0.00           H  
ATOM    655 HG21 VAL A  87      79.452  74.105  48.339  1.00  0.00           H  
ATOM    656 HG22 VAL A  87      78.767  73.763  46.756  1.00  0.00           H  
ATOM    657 HG23 VAL A  87      79.040  72.448  47.889  1.00  0.00           H  
ATOM    658  N   TRP A  88      83.406  74.921  47.483  1.00  0.00           N  
ATOM    659  CA  TRP A  88      84.854  74.872  47.698  1.00  0.00           C  
ATOM    660  C   TRP A  88      85.229  73.818  48.742  1.00  0.00           C  
ATOM    661  O   TRP A  88      84.627  73.744  49.816  1.00  0.00           O  
ATOM    662  CB  TRP A  88      85.405  76.240  48.127  1.00  0.00           C  
ATOM    663  CG  TRP A  88      85.072  77.385  47.201  1.00  0.00           C  
ATOM    664  CD1 TRP A  88      85.846  77.870  46.184  1.00  0.00           C  
ATOM    665  CD2 TRP A  88      83.884  78.191  47.219  1.00  0.00           C  
ATOM    666  NE1 TRP A  88      85.213  78.922  45.563  1.00  0.00           N  
ATOM    667  CE2 TRP A  88      84.008  79.141  46.177  1.00  0.00           C  
ATOM    668  CE3 TRP A  88      82.721  78.200  48.011  1.00  0.00           C  
ATOM    669  CZ2 TRP A  88      83.016  80.098  45.907  1.00  0.00           C  
ATOM    670  CZ3 TRP A  88      81.731  79.151  47.742  1.00  0.00           C  
ATOM    671  CH2 TRP A  88      81.888  80.086  46.696  1.00  0.00           C  
ATOM    672  H   TRP A  88      82.815  75.028  48.295  1.00  0.00           H  
ATOM    673  HA  TRP A  88      85.361  74.611  46.769  1.00  0.00           H  
ATOM    674  HB2 TRP A  88      86.493  76.177  48.182  1.00  0.00           H  
ATOM    675  HB3 TRP A  88      85.078  76.454  49.136  1.00  0.00           H  
ATOM    676  HD1 TRP A  88      86.816  77.483  45.908  1.00  0.00           H  
ATOM    677  HE1 TRP A  88      85.578  79.448  44.781  1.00  0.00           H  
ATOM    678  HE3 TRP A  88      82.595  77.486  48.812  1.00  0.00           H  
ATOM    679  HZ2 TRP A  88      83.134  80.817  45.110  1.00  0.00           H  
ATOM    680  HZ3 TRP A  88      80.834  79.170  48.343  1.00  0.00           H  
ATOM    681  HH2 TRP A  88      81.106  80.808  46.511  1.00  0.00           H  
ATOM    682  N   ILE A  89      86.213  72.994  48.396  1.00  0.00           N  
ATOM    683  CA  ILE A  89      86.902  72.128  49.350  1.00  0.00           C  
ATOM    684  C   ILE A  89      88.348  72.603  49.313  1.00  0.00           C  
ATOM    685  O   ILE A  89      88.963  72.654  48.241  1.00  0.00           O  
ATOM    686  CB  ILE A  89      86.733  70.620  49.025  1.00  0.00           C  
ATOM    687  CG1 ILE A  89      85.296  70.182  49.335  1.00  0.00           C  
ATOM    688  CG2 ILE A  89      87.707  69.767  49.836  1.00  0.00           C  
ATOM    689  CD1 ILE A  89      84.815  68.960  48.583  1.00  0.00           C  
ATOM    690  H   ILE A  89      86.579  73.041  47.455  1.00  0.00           H  
ATOM    691  HA  ILE A  89      86.533  72.287  50.367  1.00  0.00           H  
ATOM    692  HB  ILE A  89      86.934  70.470  47.963  1.00  0.00           H  
ATOM    693 HG12 ILE A  89      84.606  70.982  49.069  1.00  0.00           H  
ATOM    694 HG13 ILE A  89      85.160  70.040  50.408  1.00  0.00           H  
ATOM    695 HG21 ILE A  89      88.746  69.945  49.562  1.00  0.00           H  
ATOM    696 HG22 ILE A  89      87.607  69.949  50.906  1.00  0.00           H  
ATOM    697 HG23 ILE A  89      87.527  68.704  49.663  1.00  0.00           H  
ATOM    698 HD11 ILE A  89      85.011  69.021  47.513  1.00  0.00           H  
ATOM    699 HD12 ILE A  89      85.310  68.055  48.951  1.00  0.00           H  
ATOM    700 HD13 ILE A  89      83.745  68.821  48.713  1.00  0.00           H  
ATOM    701  N   SER A  90      88.863  72.960  50.492  1.00  0.00           N  
ATOM    702  CA  SER A  90      90.082  73.770  50.651  1.00  0.00           C  
ATOM    703  C   SER A  90      89.991  75.040  49.791  1.00  0.00           C  
ATOM    704  O   SER A  90      88.950  75.713  49.788  1.00  0.00           O  
ATOM    705  CB  SER A  90      91.351  72.949  50.381  1.00  0.00           C  
ATOM    706  OG  SER A  90      91.516  71.959  51.379  1.00  0.00           O  
ATOM    707  H   SER A  90      88.327  72.771  51.327  1.00  0.00           H  
ATOM    708  HA  SER A  90      90.109  74.112  51.686  1.00  0.00           H  
ATOM    709  HB2 SER A  90      92.249  73.566  50.425  1.00  0.00           H  
ATOM    710  HB3 SER A  90      91.335  72.473  49.400  1.00  0.00           H  
ATOM    711  HG  SER A  90      90.763  71.387  51.361  1.00  0.00           H  
ATOM    712  N   GLY A  91      91.056  75.362  49.063  1.00  0.00           N  
ATOM    713  CA  GLY A  91      91.017  76.465  48.111  1.00  0.00           C  
ATOM    714  C   GLY A  91      90.132  76.139  46.922  1.00  0.00           C  
ATOM    715  O   GLY A  91      89.197  76.885  46.615  1.00  0.00           O  
ATOM    716  H   GLY A  91      91.897  74.807  49.123  1.00  0.00           H  
ATOM    717  HA2 GLY A  91      92.030  76.656  47.757  1.00  0.00           H  
ATOM    718  HA3 GLY A  91      90.678  77.381  48.598  1.00  0.00           H  
ATOM    719  N   GLU A  92      90.416  74.994  46.296  1.00  0.00           N  
ATOM    720  CA  GLU A  92      89.876  74.607  44.981  1.00  0.00           C  
ATOM    721  C   GLU A  92      88.353  74.608  44.839  1.00  0.00           C  
ATOM    722  O   GLU A  92      87.628  74.061  45.680  1.00  0.00           O  
ATOM    723  CB  GLU A  92      90.468  73.273  44.484  1.00  0.00           C  
ATOM    724  CG  GLU A  92      90.899  72.276  45.557  1.00  0.00           C  
ATOM    725  CD  GLU A  92      92.401  72.051  45.599  1.00  0.00           C  
ATOM    726  OE1 GLU A  92      92.999  71.733  44.548  1.00  0.00           O  
ATOM    727  OE2 GLU A  92      92.985  72.170  46.693  1.00  0.00           O1-
ATOM    728  H   GLU A  92      91.124  74.396  46.693  1.00  0.00           H  
ATOM    729  HA  GLU A  92      90.240  75.376  44.295  1.00  0.00           H  
ATOM    730  HB2 GLU A  92      91.316  73.527  43.845  1.00  0.00           H  
ATOM    731  HB3 GLU A  92      89.778  72.784  43.796  1.00  0.00           H  
ATOM    732  HG2 GLU A  92      90.458  71.301  45.401  1.00  0.00           H  
ATOM    733  HG3 GLU A  92      90.576  72.559  46.547  1.00  0.00           H  
ATOM    734  N   GLU A  93      87.875  75.208  43.736  1.00  0.00           N  
ATOM    735  CA  GLU A  93      86.496  75.139  43.267  1.00  0.00           C  
ATOM    736  C   GLU A  93      86.192  73.694  42.860  1.00  0.00           C  
ATOM    737  O   GLU A  93      86.934  73.078  42.085  1.00  0.00           O  
ATOM    738  CB  GLU A  93      86.283  76.102  42.077  1.00  0.00           C  
ATOM    739  CG  GLU A  93      86.274  77.585  42.488  1.00  0.00           C  
ATOM    740  CD  GLU A  93      85.923  78.511  41.323  1.00  0.00           C  
ATOM    741  OE1 GLU A  93      86.724  78.811  40.441  1.00  0.00           O  
ATOM    742  OE2 GLU A  93      84.636  78.969  41.346  1.00  0.00           O1-
ATOM    743  H   GLU A  93      88.534  75.675  43.131  1.00  0.00           H  
ATOM    744  HA  GLU A  93      85.834  75.432  44.084  1.00  0.00           H  
ATOM    745  HB2 GLU A  93      85.325  75.873  41.604  1.00  0.00           H  
ATOM    746  HB3 GLU A  93      87.044  75.929  41.314  1.00  0.00           H  
ATOM    747  HG2 GLU A  93      87.243  77.877  42.895  1.00  0.00           H  
ATOM    748  HG3 GLU A  93      85.544  77.729  43.279  1.00  0.00           H  
ATOM    749  N   THR A  94      85.104  73.160  43.407  1.00  0.00           N  
ATOM    750  CA  THR A  94      84.640  71.804  43.181  1.00  0.00           C  
ATOM    751  C   THR A  94      83.183  71.899  42.724  1.00  0.00           C  
ATOM    752  O   THR A  94      82.369  72.588  43.349  1.00  0.00           O  
ATOM    753  CB  THR A  94      84.910  70.960  44.451  1.00  0.00           C  
ATOM    754  OG1 THR A  94      84.455  69.632  44.284  1.00  0.00           O  
ATOM    755  CG2 THR A  94      84.288  71.531  45.720  1.00  0.00           C  
ATOM    756  H   THR A  94      84.554  73.731  44.033  1.00  0.00           H  
ATOM    757  HA  THR A  94      85.211  71.358  42.371  1.00  0.00           H  
ATOM    758  HB  THR A  94      85.987  70.912  44.616  1.00  0.00           H  
ATOM    759 HG21 THR A  94      84.706  72.505  45.953  1.00  0.00           H  
ATOM    760 HG22 THR A  94      83.207  71.620  45.628  1.00  0.00           H  
ATOM    761 HG23 THR A  94      84.491  70.902  46.580  1.00  0.00           H  
ATOM    762  HG1 THR A  94      84.649  69.150  45.069  1.00  0.00           H  
ATOM    763  N   LEU A  95      82.866  71.219  41.619  1.00  0.00           N  
ATOM    764  CA  LEU A  95      81.533  71.165  41.043  1.00  0.00           C  
ATOM    765  C   LEU A  95      80.863  69.903  41.567  1.00  0.00           C  
ATOM    766  O   LEU A  95      81.402  68.811  41.382  1.00  0.00           O  
ATOM    767  CB  LEU A  95      81.613  71.113  39.502  1.00  0.00           C  
ATOM    768  CG  LEU A  95      82.257  72.343  38.834  1.00  0.00           C  
ATOM    769  CD1 LEU A  95      82.276  72.160  37.311  1.00  0.00           C  
ATOM    770  CD2 LEU A  95      81.555  73.655  39.212  1.00  0.00           C  
ATOM    771  H   LEU A  95      83.593  70.697  41.150  1.00  0.00           H  
ATOM    772  HA  LEU A  95      80.959  72.035  41.343  1.00  0.00           H  
ATOM    773  HB2 LEU A  95      82.163  70.222  39.193  1.00  0.00           H  
ATOM    774  HB3 LEU A  95      80.604  70.994  39.104  1.00  0.00           H  
ATOM    775  HG  LEU A  95      83.291  72.412  39.170  1.00  0.00           H  
ATOM    776 HD11 LEU A  95      82.815  72.971  36.824  1.00  0.00           H  
ATOM    777 HD12 LEU A  95      82.765  71.225  37.039  1.00  0.00           H  
ATOM    778 HD13 LEU A  95      81.267  72.137  36.898  1.00  0.00           H  
ATOM    779 HD21 LEU A  95      81.705  73.895  40.264  1.00  0.00           H  
ATOM    780 HD22 LEU A  95      81.942  74.495  38.635  1.00  0.00           H  
ATOM    781 HD23 LEU A  95      80.484  73.584  39.033  1.00  0.00           H  
ATOM    782  N   ILE A  96      79.694  70.030  42.198  1.00  0.00           N  
ATOM    783  CA  ILE A  96      78.887  68.867  42.535  1.00  0.00           C  
ATOM    784  C   ILE A  96      77.717  68.760  41.542  1.00  0.00           C  
ATOM    785  O   ILE A  96      76.896  69.673  41.416  1.00  0.00           O  
ATOM    786  CB  ILE A  96      78.553  68.734  44.069  1.00  0.00           C  
ATOM    787  CG1 ILE A  96      77.063  68.565  44.365  1.00  0.00           C  
ATOM    788  CG2 ILE A  96      79.256  69.766  44.946  1.00  0.00           C  
ATOM    789  CD1 ILE A  96      76.666  67.106  44.434  1.00  0.00           C  
ATOM    790  H   ILE A  96      79.312  70.948  42.373  1.00  0.00           H  
ATOM    791  HA  ILE A  96      79.472  67.971  42.361  1.00  0.00           H  
ATOM    792  HB  ILE A  96      79.034  67.809  44.390  1.00  0.00           H  
ATOM    793 HG12 ILE A  96      76.392  69.144  43.732  1.00  0.00           H  
ATOM    794 HG13 ILE A  96      76.877  68.959  45.365  1.00  0.00           H  
ATOM    795 HG21 ILE A  96      80.339  69.733  44.814  1.00  0.00           H  
ATOM    796 HG22 ILE A  96      78.923  70.778  44.722  1.00  0.00           H  
ATOM    797 HG23 ILE A  96      79.062  69.584  46.003  1.00  0.00           H  
ATOM    798 HD11 ILE A  96      76.669  66.661  43.435  1.00  0.00           H  
ATOM    799 HD12 ILE A  96      77.354  66.537  45.049  1.00  0.00           H  
ATOM    800 HD13 ILE A  96      75.669  66.979  44.850  1.00  0.00           H  
ATOM    801  N   ILE A  97      77.659  67.638  40.824  1.00  0.00           N  
ATOM    802  CA  ILE A  97      76.797  67.429  39.667  1.00  0.00           C  
ATOM    803  C   ILE A  97      75.996  66.145  39.907  1.00  0.00           C  
ATOM    804  O   ILE A  97      76.591  65.133  40.269  1.00  0.00           O  
ATOM    805  CB  ILE A  97      77.737  67.321  38.429  1.00  0.00           C  
ATOM    806  CG1 ILE A  97      78.540  68.631  38.198  1.00  0.00           C  
ATOM    807  CG2 ILE A  97      76.992  66.906  37.149  1.00  0.00           C  
ATOM    808  CD1 ILE A  97      79.587  68.568  37.075  1.00  0.00           C  
ATOM    809  H   ILE A  97      78.329  66.910  41.029  1.00  0.00           H  
ATOM    810  HA  ILE A  97      76.096  68.252  39.524  1.00  0.00           H  
ATOM    811  HB  ILE A  97      78.463  66.535  38.638  1.00  0.00           H  
ATOM    812 HG12 ILE A  97      79.090  68.897  39.099  1.00  0.00           H  
ATOM    813 HG13 ILE A  97      77.855  69.458  38.019  1.00  0.00           H  
ATOM    814 HG21 ILE A  97      76.441  65.973  37.263  1.00  0.00           H  
ATOM    815 HG22 ILE A  97      76.286  67.672  36.825  1.00  0.00           H  
ATOM    816 HG23 ILE A  97      77.706  66.723  36.351  1.00  0.00           H  
ATOM    817 HD11 ILE A  97      80.272  67.733  37.224  1.00  0.00           H  
ATOM    818 HD12 ILE A  97      79.127  68.460  36.094  1.00  0.00           H  
ATOM    819 HD13 ILE A  97      80.180  69.482  37.052  1.00  0.00           H  
ATOM    820  N   SER A  98      74.680  66.156  39.669  1.00  0.00           N  
ATOM    821  CA  SER A  98      73.837  64.960  39.602  1.00  0.00           C  
ATOM    822  C   SER A  98      73.304  64.701  38.181  1.00  0.00           C  
ATOM    823  O   SER A  98      72.735  63.645  37.964  1.00  0.00           O  
ATOM    824  CB  SER A  98      72.701  65.080  40.632  1.00  0.00           C  
ATOM    825  OG  SER A  98      71.901  66.173  40.261  1.00  0.00           O  
ATOM    826  H   SER A  98      74.241  67.034  39.432  1.00  0.00           H  
ATOM    827  HA  SER A  98      74.413  64.072  39.869  1.00  0.00           H  
ATOM    828  HB2 SER A  98      73.085  65.210  41.639  1.00  0.00           H  
ATOM    829  HB3 SER A  98      72.087  64.179  40.646  1.00  0.00           H  
ATOM    830  HG  SER A  98      71.230  66.279  40.918  1.00  0.00           H  
ATOM    831  N   LYS A  99      73.454  65.616  37.210  1.00  0.00           N  
ATOM    832  CA  LYS A  99      72.937  65.457  35.843  1.00  0.00           C  
ATOM    833  C   LYS A  99      73.592  64.320  35.040  1.00  0.00           C  
ATOM    834  O   LYS A  99      74.823  64.285  34.913  1.00  0.00           O  
ATOM    835  CB  LYS A  99      73.162  66.766  35.072  1.00  0.00           C  
ATOM    836  CG  LYS A  99      72.164  67.873  35.418  1.00  0.00           C  
ATOM    837  CD  LYS A  99      72.414  69.107  34.533  1.00  0.00           C  
ATOM    838  CE  LYS A  99      71.246  69.505  33.630  1.00  0.00           C  
ATOM    839  NZ  LYS A  99      70.060  69.839  34.436  1.00  0.00           N1+
ATOM    840  H   LYS A  99      73.942  66.473  37.426  1.00  0.00           H  
ATOM    841  HA  LYS A  99      71.864  65.261  35.901  1.00  0.00           H  
ATOM    842  HB2 LYS A  99      73.070  66.573  34.003  1.00  0.00           H  
ATOM    843  HB3 LYS A  99      74.182  67.123  35.227  1.00  0.00           H  
ATOM    844  HG2 LYS A  99      72.253  68.146  36.469  1.00  0.00           H  
ATOM    845  HG3 LYS A  99      71.149  67.499  35.283  1.00  0.00           H  
ATOM    846  HD2 LYS A  99      73.271  68.917  33.890  1.00  0.00           H  
ATOM    847  HD3 LYS A  99      72.697  69.953  35.160  1.00  0.00           H  
ATOM    848  HE2 LYS A  99      70.997  68.692  32.947  1.00  0.00           H  
ATOM    849  HE3 LYS A  99      71.516  70.368  33.022  1.00  0.00           H  
ATOM    850  HZ1 LYS A  99      69.789  69.035  34.985  1.00  0.00           H  
ATOM    851  HZ2 LYS A  99      70.279  70.608  35.052  1.00  0.00           H  
ATOM    852  HZ3 LYS A  99      69.299  70.102  33.827  1.00  0.00           H  
ATOM    853  N   SER A 100      72.760  63.447  34.442  1.00  0.00           N  
ATOM    854  CA  SER A 100      73.141  62.398  33.485  1.00  0.00           C  
ATOM    855  C   SER A 100      74.000  62.895  32.302  1.00  0.00           C  
ATOM    856  O   SER A 100      74.977  62.234  31.941  1.00  0.00           O  
ATOM    857  CB  SER A 100      71.884  61.623  33.037  1.00  0.00           C  
ATOM    858  OG  SER A 100      72.071  60.730  31.955  1.00  0.00           O  
ATOM    859  H   SER A 100      71.772  63.548  34.625  1.00  0.00           H  
ATOM    860  HA  SER A 100      73.753  61.689  34.039  1.00  0.00           H  
ATOM    861  HB2 SER A 100      71.182  62.330  32.619  1.00  0.00           H  
ATOM    862  HB3 SER A 100      71.407  61.106  33.871  1.00  0.00           H  
ATOM    863  HG  SER A 100      72.529  59.965  32.271  1.00  0.00           H  
ATOM    864  N   SER A 101      73.653  64.042  31.692  1.00  0.00           N  
ATOM    865  CA  SER A 101      74.382  64.697  30.593  1.00  0.00           C  
ATOM    866  C   SER A 101      75.870  64.891  30.932  1.00  0.00           C  
ATOM    867  O   SER A 101      76.753  64.280  30.318  1.00  0.00           O  
ATOM    868  CB  SER A 101      73.654  66.017  30.237  1.00  0.00           C  
ATOM    869  OG  SER A 101      73.487  66.837  31.384  1.00  0.00           O  
ATOM    870  H   SER A 101      72.824  64.514  32.023  1.00  0.00           H  
ATOM    871  HA  SER A 101      74.331  64.039  29.723  1.00  0.00           H  
ATOM    872  HB2 SER A 101      72.671  65.810  29.813  1.00  0.00           H  
ATOM    873  HB3 SER A 101      74.214  66.572  29.484  1.00  0.00           H  
ATOM    874  HG  SER A 101      73.738  67.718  31.153  1.00  0.00           H  
ATOM    875  N   SER A 102      76.107  65.721  31.946  1.00  0.00           N  
ATOM    876  CA  SER A 102      77.363  66.047  32.595  1.00  0.00           C  
ATOM    877  C   SER A 102      78.127  64.792  33.034  1.00  0.00           C  
ATOM    878  O   SER A 102      79.270  64.625  32.607  1.00  0.00           O  
ATOM    879  CB  SER A 102      77.032  67.031  33.728  1.00  0.00           C  
ATOM    880  OG  SER A 102      76.273  68.066  33.139  1.00  0.00           O  
ATOM    881  H   SER A 102      75.292  66.155  32.355  1.00  0.00           H  
ATOM    882  HA  SER A 102      77.986  66.556  31.861  1.00  0.00           H  
ATOM    883  HB2 SER A 102      76.433  66.552  34.500  1.00  0.00           H  
ATOM    884  HB3 SER A 102      77.938  67.441  34.173  1.00  0.00           H  
ATOM    885  HG  SER A 102      76.129  68.745  33.783  1.00  0.00           H  
ATOM    886  N   MET A 103      77.497  63.896  33.822  1.00  0.00           N  
ATOM    887  CA  MET A 103      77.982  62.555  34.197  1.00  0.00           C  
ATOM    888  C   MET A 103      78.606  61.806  33.011  1.00  0.00           C  
ATOM    889  O   MET A 103      79.790  61.459  33.062  1.00  0.00           O  
ATOM    890  CB  MET A 103      76.833  61.761  34.873  1.00  0.00           C  
ATOM    891  CG  MET A 103      77.124  60.300  35.271  1.00  0.00           C  
ATOM    892  SD  MET A 103      77.131  59.055  33.936  1.00  0.00           S  
ATOM    893  CE  MET A 103      75.417  58.993  33.367  1.00  0.00           C  
ATOM    894  H   MET A 103      76.571  64.138  34.146  1.00  0.00           H  
ATOM    895  HA  MET A 103      78.775  62.695  34.931  1.00  0.00           H  
ATOM    896  HB2 MET A 103      75.949  61.780  34.247  1.00  0.00           H  
ATOM    897  HB3 MET A 103      76.556  62.298  35.781  1.00  0.00           H  
ATOM    898  HG2 MET A 103      76.395  59.970  36.007  1.00  0.00           H  
ATOM    899  HG3 MET A 103      78.087  60.263  35.779  1.00  0.00           H  
ATOM    900  HE1 MET A 103      74.745  58.686  34.163  1.00  0.00           H  
ATOM    901  HE2 MET A 103      75.093  59.956  32.985  1.00  0.00           H  
ATOM    902  HE3 MET A 103      75.346  58.263  32.563  1.00  0.00           H  
ATOM    903  N   PHE A 104      77.810  61.600  31.948  1.00  0.00           N  
ATOM    904  CA  PHE A 104      78.209  60.926  30.717  1.00  0.00           C  
ATOM    905  C   PHE A 104      79.419  61.599  30.060  1.00  0.00           C  
ATOM    906  O   PHE A 104      80.432  60.933  29.846  1.00  0.00           O  
ATOM    907  CB  PHE A 104      77.011  60.771  29.759  1.00  0.00           C  
ATOM    908  CG  PHE A 104      77.273  59.821  28.626  1.00  0.00           C  
ATOM    909  CD1 PHE A 104      77.074  58.441  28.814  1.00  0.00           C  
ATOM    910  CD2 PHE A 104      77.685  60.296  27.373  1.00  0.00           C  
ATOM    911  CE1 PHE A 104      77.296  57.548  27.749  1.00  0.00           C  
ATOM    912  CE2 PHE A 104      77.951  59.417  26.330  1.00  0.00           C  
ATOM    913  CZ  PHE A 104      77.750  58.033  26.508  1.00  0.00           C  
ATOM    914  H   PHE A 104      76.858  61.936  31.996  1.00  0.00           H  
ATOM    915  HA  PHE A 104      78.517  59.925  31.017  1.00  0.00           H  
ATOM    916  HB2 PHE A 104      76.701  61.739  29.363  1.00  0.00           H  
ATOM    917  HB3 PHE A 104      76.151  60.391  30.313  1.00  0.00           H  
ATOM    918  HD1 PHE A 104      76.762  58.062  29.776  1.00  0.00           H  
ATOM    919  HD2 PHE A 104      77.796  61.359  27.216  1.00  0.00           H  
ATOM    920  HE1 PHE A 104      77.130  56.492  27.894  1.00  0.00           H  
ATOM    921  HE2 PHE A 104      78.261  59.795  25.366  1.00  0.00           H  
ATOM    922  HZ  PHE A 104      77.928  57.342  25.698  1.00  0.00           H  
ATOM    923  N   HIE A 105      79.328  62.913  29.774  1.00  0.00           N  
ATOM    924  CA  HIE A 105      80.409  63.746  29.222  1.00  0.00           C  
ATOM    925  C   HIE A 105      81.724  63.584  29.996  1.00  0.00           C  
ATOM    926  O   HIE A 105      82.749  63.254  29.394  1.00  0.00           O  
ATOM    927  CB  HIE A 105      79.990  65.234  29.146  1.00  0.00           C  
ATOM    928  CG  HIE A 105      81.059  66.168  28.630  1.00  0.00           C  
ATOM    929  ND1 HIE A 105      81.227  66.546  27.295  1.00  0.00           N  
ATOM    930  CE1 HIE A 105      82.257  67.409  27.298  1.00  0.00           C  
ATOM    931  NE2 HIE A 105      82.738  67.582  28.541  1.00  0.00           N  
ATOM    932  CD2 HIE A 105      81.991  66.813  29.396  1.00  0.00           C  
ATOM    933  H   HIE A 105      78.455  63.380  29.977  1.00  0.00           H  
ATOM    934  HA  HIE A 105      80.586  63.397  28.202  1.00  0.00           H  
ATOM    935  HB2 HIE A 105      79.107  65.341  28.515  1.00  0.00           H  
ATOM    936  HB3 HIE A 105      79.691  65.584  30.134  1.00  0.00           H  
ATOM    937  HD2 HIE A 105      82.111  66.738  30.467  1.00  0.00           H  
ATOM    938  HE2 HIE A 105      83.505  68.186  28.801  1.00  0.00           H  
ATOM    939  HE1 HIE A 105      82.650  67.895  26.416  1.00  0.00           H  
ATOM    940  N   ILE A 106      81.674  63.806  31.319  1.00  0.00           N  
ATOM    941  CA  ILE A 106      82.797  63.717  32.247  1.00  0.00           C  
ATOM    942  C   ILE A 106      83.431  62.320  32.197  1.00  0.00           C  
ATOM    943  O   ILE A 106      84.617  62.205  31.895  1.00  0.00           O  
ATOM    944  CB  ILE A 106      82.351  64.209  33.654  1.00  0.00           C  
ATOM    945  CG1 ILE A 106      82.091  65.739  33.606  1.00  0.00           C  
ATOM    946  CG2 ILE A 106      83.360  63.875  34.772  1.00  0.00           C  
ATOM    947  CD1 ILE A 106      81.219  66.286  34.743  1.00  0.00           C  
ATOM    948  H   ILE A 106      80.783  64.065  31.717  1.00  0.00           H  
ATOM    949  HA  ILE A 106      83.550  64.414  31.885  1.00  0.00           H  
ATOM    950  HB  ILE A 106      81.418  63.703  33.904  1.00  0.00           H  
ATOM    951 HG12 ILE A 106      81.588  66.007  32.678  1.00  0.00           H  
ATOM    952 HG13 ILE A 106      83.041  66.274  33.581  1.00  0.00           H  
ATOM    953 HG21 ILE A 106      83.536  62.803  34.864  1.00  0.00           H  
ATOM    954 HG22 ILE A 106      84.321  64.357  34.600  1.00  0.00           H  
ATOM    955 HG23 ILE A 106      82.993  64.201  35.741  1.00  0.00           H  
ATOM    956 HD11 ILE A 106      80.251  65.790  34.787  1.00  0.00           H  
ATOM    957 HD12 ILE A 106      81.691  66.169  35.712  1.00  0.00           H  
ATOM    958 HD13 ILE A 106      81.034  67.351  34.601  1.00  0.00           H  
ATOM    959  N   MET A 107      82.655  61.258  32.457  1.00  0.00           N  
ATOM    960  CA  MET A 107      83.164  59.885  32.455  1.00  0.00           C  
ATOM    961  C   MET A 107      83.737  59.421  31.109  1.00  0.00           C  
ATOM    962  O   MET A 107      84.795  58.795  31.106  1.00  0.00           O  
ATOM    963  CB  MET A 107      82.142  58.903  33.033  1.00  0.00           C  
ATOM    964  CG  MET A 107      81.956  59.078  34.547  1.00  0.00           C  
ATOM    965  SD  MET A 107      81.497  57.531  35.347  1.00  0.00           S  
ATOM    966  CE  MET A 107      79.746  57.544  34.938  1.00  0.00           C  
ATOM    967  H   MET A 107      81.680  61.401  32.679  1.00  0.00           H  
ATOM    968  HA  MET A 107      84.018  59.881  33.133  1.00  0.00           H  
ATOM    969  HB2 MET A 107      82.489  57.887  32.845  1.00  0.00           H  
ATOM    970  HB3 MET A 107      81.185  58.995  32.519  1.00  0.00           H  
ATOM    971  HG2 MET A 107      81.225  59.854  34.769  1.00  0.00           H  
ATOM    972  HG3 MET A 107      82.889  59.394  35.012  1.00  0.00           H  
ATOM    973  HE1 MET A 107      79.607  57.803  33.891  1.00  0.00           H  
ATOM    974  HE2 MET A 107      79.292  56.576  35.110  1.00  0.00           H  
ATOM    975  HE3 MET A 107      79.244  58.276  35.567  1.00  0.00           H  
ATOM    976  N   LYS A 108      83.069  59.751  29.992  1.00  0.00           N  
ATOM    977  CA  LYS A 108      83.485  59.515  28.604  1.00  0.00           C  
ATOM    978  C   LYS A 108      84.892  60.038  28.251  1.00  0.00           C  
ATOM    979  O   LYS A 108      85.590  59.395  27.466  1.00  0.00           O  
ATOM    980  CB  LYS A 108      82.409  60.122  27.665  1.00  0.00           C  
ATOM    981  CG  LYS A 108      82.615  59.987  26.141  1.00  0.00           C  
ATOM    982  CD  LYS A 108      81.643  60.903  25.373  1.00  0.00           C  
ATOM    983  CE  LYS A 108      81.865  60.927  23.851  1.00  0.00           C  
ATOM    984  NZ  LYS A 108      81.227  59.786  23.170  1.00  0.00           N1+
ATOM    985  H   LYS A 108      82.202  60.256  30.110  1.00  0.00           H  
ATOM    986  HA  LYS A 108      83.493  58.434  28.456  1.00  0.00           H  
ATOM    987  HB2 LYS A 108      82.312  61.181  27.901  1.00  0.00           H  
ATOM    988  HB3 LYS A 108      81.445  59.672  27.897  1.00  0.00           H  
ATOM    989  HG2 LYS A 108      82.488  58.947  25.837  1.00  0.00           H  
ATOM    990  HG3 LYS A 108      83.627  60.274  25.862  1.00  0.00           H  
ATOM    991  HD2 LYS A 108      81.782  61.921  25.740  1.00  0.00           H  
ATOM    992  HD3 LYS A 108      80.610  60.644  25.602  1.00  0.00           H  
ATOM    993  HE2 LYS A 108      82.928  60.955  23.611  1.00  0.00           H  
ATOM    994  HE3 LYS A 108      81.427  61.835  23.437  1.00  0.00           H  
ATOM    995  HZ1 LYS A 108      81.618  58.921  23.516  1.00  0.00           H  
ATOM    996  HZ2 LYS A 108      80.233  59.801  23.350  1.00  0.00           H  
ATOM    997  HZ3 LYS A 108      81.391  59.855  22.175  1.00  0.00           H  
ATOM    998  N   HIS A 109      85.298  61.217  28.747  1.00  0.00           N  
ATOM    999  CA  HIS A 109      86.473  61.934  28.241  1.00  0.00           C  
ATOM   1000  C   HIS A 109      87.720  61.690  29.107  1.00  0.00           C  
ATOM   1001  O   HIS A 109      87.683  61.834  30.326  1.00  0.00           O  
ATOM   1002  CB  HIS A 109      86.151  63.442  28.138  1.00  0.00           C  
ATOM   1003  CG  HIS A 109      85.351  63.865  26.945  1.00  0.00           C  
ATOM   1004  ND1 HIS A 109      85.784  63.670  25.651  1.00  0.00           N1+
ATOM   1005  CD2 HIS A 109      84.140  64.463  26.851  1.00  0.00           C  
ATOM   1006  CE1 HIS A 109      84.874  64.129  24.811  1.00  0.00           C  
ATOM   1007  NE2 HIS A 109      83.867  64.617  25.513  1.00  0.00           N  
ATOM   1008  H   HIS A 109      84.713  61.691  29.420  1.00  0.00           H  
ATOM   1009  HA  HIS A 109      86.717  61.593  27.232  1.00  0.00           H  
ATOM   1010  HB2 HIS A 109      87.072  64.022  28.131  1.00  0.00           H  
ATOM   1011  HB3 HIS A 109      85.592  63.761  29.012  1.00  0.00           H  
ATOM   1012  HD1 HIS A 109      86.721  63.213  25.368  1.00  0.00           H  
ATOM   1013  HD2 HIS A 109      83.508  64.764  27.673  1.00  0.00           H  
ATOM   1014  HE2 HIS A 109      83.031  65.034  25.129  1.00  0.00           H  
ATOM   1015  HE1 HIS A 109      84.941  64.110  23.733  1.00  0.00           H  
ATOM   1016  N   ASN A 110      88.844  61.363  28.443  1.00  0.00           N  
ATOM   1017  CA  ASN A 110      90.191  61.150  29.002  1.00  0.00           C  
ATOM   1018  C   ASN A 110      90.689  62.242  29.958  1.00  0.00           C  
ATOM   1019  O   ASN A 110      91.315  61.931  30.969  1.00  0.00           O  
ATOM   1020  CB  ASN A 110      91.238  60.901  27.888  1.00  0.00           C  
ATOM   1021  CG  ASN A 110      91.201  59.489  27.342  1.00  0.00           C  
ATOM   1022  OD1 ASN A 110      91.377  58.516  28.077  1.00  0.00           O  
ATOM   1023  ND2 ASN A 110      90.983  59.368  26.040  1.00  0.00           N  
ATOM   1024  H   ASN A 110      88.767  61.262  27.442  1.00  0.00           H  
ATOM   1025  HA  ASN A 110      90.114  60.254  29.619  1.00  0.00           H  
ATOM   1026  HB2 ASN A 110      92.248  61.048  28.275  1.00  0.00           H  
ATOM   1027  HB3 ASN A 110      91.117  61.631  27.086  1.00  0.00           H  
ATOM   1028 HD21 ASN A 110      90.956  58.452  25.615  1.00  0.00           H  
ATOM   1029 HD22 ASN A 110      90.843  60.193  25.473  1.00  0.00           H  
ATOM   1030  N   HIE A 111      90.416  63.525  29.676  1.00  0.00           N  
ATOM   1031  CA  HIE A 111      90.825  64.653  30.520  1.00  0.00           C  
ATOM   1032  C   HIE A 111      90.008  64.816  31.817  1.00  0.00           C  
ATOM   1033  O   HIE A 111      90.123  65.857  32.463  1.00  0.00           O  
ATOM   1034  CB  HIE A 111      90.904  65.943  29.678  1.00  0.00           C  
ATOM   1035  CG  HIE A 111      89.655  66.347  28.928  1.00  0.00           C  
ATOM   1036  ND1 HIE A 111      89.189  65.737  27.758  1.00  0.00           N  
ATOM   1037  CE1 HIE A 111      88.122  66.457  27.383  1.00  0.00           C  
ATOM   1038  NE2 HIE A 111      87.904  67.474  28.233  1.00  0.00           N  
ATOM   1039  CD2 HIE A 111      88.863  67.422  29.217  1.00  0.00           C  
ATOM   1040  H   HIE A 111      89.895  63.736  28.837  1.00  0.00           H  
ATOM   1041  HA  HIE A 111      91.845  64.458  30.854  1.00  0.00           H  
ATOM   1042  HB2 HIE A 111      91.214  66.782  30.303  1.00  0.00           H  
ATOM   1043  HB3 HIE A 111      91.700  65.836  28.940  1.00  0.00           H  
ATOM   1044  HD2 HIE A 111      88.985  68.115  30.036  1.00  0.00           H  
ATOM   1045  HE2 HIE A 111      87.167  68.160  28.158  1.00  0.00           H  
ATOM   1046  HE1 HIE A 111      87.525  66.254  26.506  1.00  0.00           H  
ATOM   1047  N   TYR A 112      89.240  63.794  32.227  1.00  0.00           N  
ATOM   1048  CA  TYR A 112      88.681  63.656  33.571  1.00  0.00           C  
ATOM   1049  C   TYR A 112      89.131  62.342  34.232  1.00  0.00           C  
ATOM   1050  O   TYR A 112      88.468  61.881  35.163  1.00  0.00           O  
ATOM   1051  CB  TYR A 112      87.149  63.723  33.502  1.00  0.00           C  
ATOM   1052  CG  TYR A 112      86.584  65.000  32.898  1.00  0.00           C  
ATOM   1053  CD1 TYR A 112      86.121  65.010  31.567  1.00  0.00           C  
ATOM   1054  CD2 TYR A 112      86.546  66.183  33.661  1.00  0.00           C  
ATOM   1055  CE1 TYR A 112      85.623  66.197  30.998  1.00  0.00           C  
ATOM   1056  CE2 TYR A 112      86.048  67.373  33.100  1.00  0.00           C  
ATOM   1057  CZ  TYR A 112      85.584  67.385  31.764  1.00  0.00           C  
ATOM   1058  OH  TYR A 112      85.101  68.537  31.215  1.00  0.00           O  
ATOM   1059  H   TYR A 112      89.135  63.001  31.610  1.00  0.00           H  
ATOM   1060  HA  TYR A 112      89.026  64.463  34.211  1.00  0.00           H  
ATOM   1061  HB2 TYR A 112      86.784  62.868  32.935  1.00  0.00           H  
ATOM   1062  HB3 TYR A 112      86.718  63.627  34.499  1.00  0.00           H  
ATOM   1063  HD1 TYR A 112      86.154  64.108  30.973  1.00  0.00           H  
ATOM   1064  HD2 TYR A 112      86.907  66.183  34.680  1.00  0.00           H  
ATOM   1065  HE1 TYR A 112      85.272  66.196  29.976  1.00  0.00           H  
ATOM   1066  HE2 TYR A 112      86.025  68.277  33.692  1.00  0.00           H  
ATOM   1067  HH  TYR A 112      85.210  69.300  31.782  1.00  0.00           H  
ATOM   1068  N   SER A 113      90.239  61.718  33.799  1.00  0.00           N  
ATOM   1069  CA  SER A 113      90.764  60.474  34.378  1.00  0.00           C  
ATOM   1070  C   SER A 113      91.732  60.733  35.551  1.00  0.00           C  
ATOM   1071  O   SER A 113      92.734  60.036  35.711  1.00  0.00           O  
ATOM   1072  CB  SER A 113      91.414  59.652  33.253  1.00  0.00           C  
ATOM   1073  OG  SER A 113      90.408  59.238  32.348  1.00  0.00           O  
ATOM   1074  H   SER A 113      90.760  62.129  33.039  1.00  0.00           H  
ATOM   1075  HA  SER A 113      89.945  59.877  34.786  1.00  0.00           H  
ATOM   1076  HB2 SER A 113      91.878  58.754  33.654  1.00  0.00           H  
ATOM   1077  HB3 SER A 113      92.189  60.215  32.734  1.00  0.00           H  
ATOM   1078  HG  SER A 113      90.822  58.822  31.607  1.00  0.00           H  
ATOM   1079  N   SER A 114      91.406  61.706  36.404  1.00  0.00           N  
ATOM   1080  CA  SER A 114      92.041  62.017  37.678  1.00  0.00           C  
ATOM   1081  C   SER A 114      90.901  62.132  38.684  1.00  0.00           C  
ATOM   1082  O   SER A 114      89.781  62.454  38.282  1.00  0.00           O  
ATOM   1083  CB  SER A 114      92.826  63.339  37.548  1.00  0.00           C  
ATOM   1084  OG  SER A 114      93.407  63.756  38.773  1.00  0.00           O  
ATOM   1085  H   SER A 114      90.593  62.260  36.177  1.00  0.00           H  
ATOM   1086  HA  SER A 114      92.720  61.229  37.999  1.00  0.00           H  
ATOM   1087  HB2 SER A 114      92.192  64.135  37.157  1.00  0.00           H  
ATOM   1088  HB3 SER A 114      93.637  63.205  36.832  1.00  0.00           H  
ATOM   1089  HG  SER A 114      92.709  63.915  39.391  1.00  0.00           H  
ATOM   1090  N   ARG A 115      91.188  61.911  39.970  1.00  0.00           N  
ATOM   1091  CA  ARG A 115      90.339  62.271  41.102  1.00  0.00           C  
ATOM   1092  C   ARG A 115      91.006  63.471  41.783  1.00  0.00           C  
ATOM   1093  O   ARG A 115      91.828  64.160  41.172  1.00  0.00           O  
ATOM   1094  CB  ARG A 115      90.141  61.069  42.053  1.00  0.00           C  
ATOM   1095  CG  ARG A 115      89.769  59.778  41.316  1.00  0.00           C  
ATOM   1096  CD  ARG A 115      89.237  58.683  42.244  1.00  0.00           C  
ATOM   1097  NE  ARG A 115      89.039  57.461  41.466  1.00  0.00           N  
ATOM   1098  CZ  ARG A 115      88.017  57.228  40.637  1.00  0.00           C  
ATOM   1099  NH1 ARG A 115      86.996  58.076  40.537  1.00  0.00           N  
ATOM   1100  NH2 ARG A 115      88.041  56.168  39.843  1.00  0.00           N1+
ATOM   1101  H   ARG A 115      92.112  61.570  40.193  1.00  0.00           H  
ATOM   1102  HA  ARG A 115      89.358  62.600  40.764  1.00  0.00           H  
ATOM   1103  HB2 ARG A 115      89.348  61.313  42.760  1.00  0.00           H  
ATOM   1104  HB3 ARG A 115      91.035  60.887  42.649  1.00  0.00           H  
ATOM   1105  HG2 ARG A 115      90.646  59.403  40.787  1.00  0.00           H  
ATOM   1106  HG3 ARG A 115      89.025  59.996  40.550  1.00  0.00           H  
ATOM   1107  HD2 ARG A 115      88.304  58.984  42.722  1.00  0.00           H  
ATOM   1108  HD3 ARG A 115      89.950  58.482  43.041  1.00  0.00           H  
ATOM   1109  HE  ARG A 115      89.816  56.797  41.546  1.00  0.00           H  
ATOM   1110 HH11 ARG A 115      86.268  57.829  39.822  1.00  0.00           H  
ATOM   1111 HH12 ARG A 115      86.943  58.983  40.990  1.00  0.00           H  
ATOM   1112 HH21 ARG A 115      88.939  55.646  39.709  1.00  0.00           H  
ATOM   1113 HH22 ARG A 115      87.321  56.057  39.128  1.00  0.00           H  
ATOM   1114  N   PHE A 116      90.666  63.731  43.045  1.00  0.00           N  
ATOM   1115  CA  PHE A 116      91.266  64.773  43.862  1.00  0.00           C  
ATOM   1116  C   PHE A 116      91.250  64.319  45.319  1.00  0.00           C  
ATOM   1117  O   PHE A 116      90.705  63.260  45.633  1.00  0.00           O  
ATOM   1118  CB  PHE A 116      90.536  66.114  43.631  1.00  0.00           C  
ATOM   1119  CG  PHE A 116      89.136  66.237  44.186  1.00  0.00           C  
ATOM   1120  CD1 PHE A 116      88.055  65.617  43.525  1.00  0.00           C  
ATOM   1121  CD2 PHE A 116      88.901  66.963  45.358  1.00  0.00           C  
ATOM   1122  CE1 PHE A 116      86.750  65.752  44.034  1.00  0.00           C  
ATOM   1123  CE2 PHE A 116      87.610  67.104  45.863  1.00  0.00           C  
ATOM   1124  CZ  PHE A 116      86.525  66.515  45.192  1.00  0.00           C  
ATOM   1125  H   PHE A 116      89.965  63.150  43.485  1.00  0.00           H  
ATOM   1126  HA  PHE A 116      92.315  64.889  43.580  1.00  0.00           H  
ATOM   1127  HB2 PHE A 116      90.493  66.323  42.561  1.00  0.00           H  
ATOM   1128  HB3 PHE A 116      91.141  66.921  44.047  1.00  0.00           H  
ATOM   1129  HD1 PHE A 116      88.219  65.044  42.626  1.00  0.00           H  
ATOM   1130  HD2 PHE A 116      89.730  67.419  45.878  1.00  0.00           H  
ATOM   1131  HE1 PHE A 116      85.923  65.273  43.537  1.00  0.00           H  
ATOM   1132  HE2 PHE A 116      87.445  67.659  46.775  1.00  0.00           H  
ATOM   1133  HZ  PHE A 116      85.526  66.630  45.578  1.00  0.00           H  
ATOM   1134  N   GLY A 117      91.842  65.142  46.182  1.00  0.00           N  
ATOM   1135  CA  GLY A 117      91.925  64.947  47.628  1.00  0.00           C  
ATOM   1136  C   GLY A 117      93.215  65.499  48.189  1.00  0.00           C  
ATOM   1137  O   GLY A 117      94.177  65.709  47.449  1.00  0.00           O  
ATOM   1138  H   GLY A 117      92.262  65.985  45.816  1.00  0.00           H  
ATOM   1139  HA2 GLY A 117      91.866  63.888  47.886  1.00  0.00           H  
ATOM   1140  HA3 GLY A 117      91.073  65.442  48.097  1.00  0.00           H  
ATOM   1141  N   SER A 118      93.219  65.738  49.501  1.00  0.00           N  
ATOM   1142  CA  SER A 118      94.386  66.214  50.246  1.00  0.00           C  
ATOM   1143  C   SER A 118      95.641  65.407  49.921  1.00  0.00           C  
ATOM   1144  O   SER A 118      95.653  64.180  50.082  1.00  0.00           O  
ATOM   1145  CB  SER A 118      94.094  66.158  51.755  1.00  0.00           C  
ATOM   1146  OG  SER A 118      95.280  66.245  52.531  1.00  0.00           O  
ATOM   1147  H   SER A 118      92.376  65.559  50.027  1.00  0.00           H  
ATOM   1148  HA  SER A 118      94.559  67.256  49.968  1.00  0.00           H  
ATOM   1149  HB2 SER A 118      93.604  65.219  52.016  1.00  0.00           H  
ATOM   1150  HB3 SER A 118      93.412  66.959  52.041  1.00  0.00           H  
ATOM   1151  HG  SER A 118      95.043  66.196  53.445  1.00  0.00           H  
ATOM   1152  N   LYS A 119      96.681  66.098  49.447  1.00  0.00           N  
ATOM   1153  CA  LYS A 119      97.993  65.482  49.219  1.00  0.00           C  
ATOM   1154  C   LYS A 119      98.530  64.840  50.507  1.00  0.00           C  
ATOM   1155  O   LYS A 119      98.993  63.695  50.486  1.00  0.00           O  
ATOM   1156  CB  LYS A 119      98.989  66.500  48.646  1.00  0.00           C  
ATOM   1157  CG  LYS A 119     100.413  65.975  48.498  1.00  0.00           C  
ATOM   1158  CD  LYS A 119     101.296  66.911  47.695  1.00  0.00           C  
ATOM   1159  CE  LYS A 119     102.735  66.420  47.707  1.00  0.00           C  
ATOM   1160  NZ  LYS A 119     103.527  66.953  46.562  1.00  0.00           N1+
ATOM   1161  H   LYS A 119      96.588  67.091  49.289  1.00  0.00           H  
ATOM   1162  HA  LYS A 119      97.864  64.686  48.482  1.00  0.00           H  
ATOM   1163  HB2 LYS A 119      99.004  67.397  49.268  1.00  0.00           H  
ATOM   1164  HB3 LYS A 119      98.623  66.820  47.669  1.00  0.00           H  
ATOM   1165  HG2 LYS A 119     100.400  64.989  48.039  1.00  0.00           H  
ATOM   1166  HG3 LYS A 119     100.856  65.847  49.485  1.00  0.00           H  
ATOM   1167  HD2 LYS A 119     101.248  67.928  48.087  1.00  0.00           H  
ATOM   1168  HD3 LYS A 119     100.923  66.951  46.671  1.00  0.00           H  
ATOM   1169  HE2 LYS A 119     102.766  65.332  47.634  1.00  0.00           H  
ATOM   1170  HE3 LYS A 119     103.222  66.684  48.646  1.00  0.00           H  
ATOM   1171  HZ1 LYS A 119     103.097  66.668  45.694  1.00  0.00           H  
ATOM   1172  HZ2 LYS A 119     103.552  67.962  46.610  1.00  0.00           H  
ATOM   1173  HZ3 LYS A 119     104.469  66.591  46.607  1.00  0.00           H  
ATOM   1174  N   LEU A 120      98.429  65.576  51.616  1.00  0.00           N  
ATOM   1175  CA  LEU A 120      98.904  65.125  52.924  1.00  0.00           C  
ATOM   1176  C   LEU A 120      98.112  63.919  53.428  1.00  0.00           C  
ATOM   1177  O   LEU A 120      98.687  62.993  54.013  1.00  0.00           O  
ATOM   1178  CB  LEU A 120      98.854  66.280  53.933  1.00  0.00           C  
ATOM   1179  CG  LEU A 120     100.006  67.292  54.114  1.00  0.00           C  
ATOM   1180  CD1 LEU A 120     100.726  67.731  52.840  1.00  0.00           C  
ATOM   1181  CD2 LEU A 120      99.463  68.510  54.842  1.00  0.00           C  
ATOM   1182  H   LEU A 120      98.018  66.497  51.558  1.00  0.00           H  
ATOM   1183  HA  LEU A 120      99.943  64.804  52.827  1.00  0.00           H  
ATOM   1184  HB2 LEU A 120      98.674  65.871  54.929  1.00  0.00           H  
ATOM   1185  HB3 LEU A 120      97.942  66.840  53.717  1.00  0.00           H  
ATOM   1186  HG  LEU A 120     100.757  66.821  54.749  1.00  0.00           H  
ATOM   1187 HD11 LEU A 120     101.180  66.880  52.328  1.00  0.00           H  
ATOM   1188 HD12 LEU A 120     100.036  68.206  52.142  1.00  0.00           H  
ATOM   1189 HD13 LEU A 120     101.524  68.442  53.059  1.00  0.00           H  
ATOM   1190 HD21 LEU A 120      98.708  69.009  54.254  1.00  0.00           H  
ATOM   1191 HD22 LEU A 120      99.011  68.234  55.796  1.00  0.00           H  
ATOM   1192 HD23 LEU A 120     100.252  69.232  55.053  1.00  0.00           H  
ATOM   1193  N   GLY A 121      96.801  63.935  53.176  1.00  0.00           N  
ATOM   1194  CA  GLY A 121      95.914  62.810  53.478  1.00  0.00           C  
ATOM   1195  C   GLY A 121      96.241  61.566  52.671  1.00  0.00           C  
ATOM   1196  O   GLY A 121      96.328  60.462  53.224  1.00  0.00           O  
ATOM   1197  H   GLY A 121      96.399  64.740  52.718  1.00  0.00           H  
ATOM   1198  HA2 GLY A 121      94.889  63.110  53.259  1.00  0.00           H  
ATOM   1199  HA3 GLY A 121      95.954  62.585  54.545  1.00  0.00           H  
ATOM   1200  N   LEU A 122      96.430  61.751  51.366  1.00  0.00           N  
ATOM   1201  CA  LEU A 122      96.733  60.646  50.455  1.00  0.00           C  
ATOM   1202  C   LEU A 122      98.123  60.047  50.676  1.00  0.00           C  
ATOM   1203  O   LEU A 122      98.295  58.833  50.539  1.00  0.00           O  
ATOM   1204  CB  LEU A 122      96.525  61.060  48.989  1.00  0.00           C  
ATOM   1205  CG  LEU A 122      95.079  61.338  48.545  1.00  0.00           C  
ATOM   1206  CD1 LEU A 122      95.043  62.001  47.177  1.00  0.00           C  
ATOM   1207  CD2 LEU A 122      94.224  60.078  48.559  1.00  0.00           C  
ATOM   1208  H   LEU A 122      96.355  62.681  50.979  1.00  0.00           H  
ATOM   1209  HA  LEU A 122      96.032  59.839  50.671  1.00  0.00           H  
ATOM   1210  HB2 LEU A 122      96.928  60.293  48.330  1.00  0.00           H  
ATOM   1211  HB3 LEU A 122      97.126  61.952  48.801  1.00  0.00           H  
ATOM   1212  HG  LEU A 122      94.622  62.034  49.246  1.00  0.00           H  
ATOM   1213 HD11 LEU A 122      95.602  62.938  47.178  1.00  0.00           H  
ATOM   1214 HD12 LEU A 122      95.475  61.355  46.412  1.00  0.00           H  
ATOM   1215 HD13 LEU A 122      94.021  62.235  46.877  1.00  0.00           H  
ATOM   1216 HD21 LEU A 122      94.684  59.281  47.968  1.00  0.00           H  
ATOM   1217 HD22 LEU A 122      94.074  59.704  49.569  1.00  0.00           H  
ATOM   1218 HD23 LEU A 122      93.238  60.268  48.142  1.00  0.00           H  
ATOM   1219  N   GLN A 123      99.095  60.896  51.033  1.00  0.00           N  
ATOM   1220  CA  GLN A 123     100.446  60.449  51.410  1.00  0.00           C  
ATOM   1221  C   GLN A 123     100.417  59.617  52.679  1.00  0.00           C  
ATOM   1222  O   GLN A 123     101.150  58.633  52.799  1.00  0.00           O  
ATOM   1223  CB  GLN A 123     101.382  61.633  51.620  1.00  0.00           C  
ATOM   1224  CG  GLN A 123     102.072  62.133  50.366  1.00  0.00           C  
ATOM   1225  CD  GLN A 123     102.817  63.437  50.589  1.00  0.00           C  
ATOM   1226  OE1 GLN A 123     102.296  64.378  51.201  1.00  0.00           O  
ATOM   1227  NE2 GLN A 123     104.043  63.506  50.079  1.00  0.00           N  
ATOM   1228  H   GLN A 123      98.890  61.883  51.096  1.00  0.00           H  
ATOM   1229  HA  GLN A 123     100.845  59.816  50.615  1.00  0.00           H  
ATOM   1230  HB2 GLN A 123     102.176  61.369  52.323  1.00  0.00           H  
ATOM   1231  HB3 GLN A 123     100.829  62.437  52.108  1.00  0.00           H  
ATOM   1232  HG2 GLN A 123     101.327  62.322  49.594  1.00  0.00           H  
ATOM   1233  HG3 GLN A 123     102.743  61.366  49.975  1.00  0.00           H  
ATOM   1234 HE21 GLN A 123     104.587  64.350  50.184  1.00  0.00           H  
ATOM   1235 HE22 GLN A 123     104.430  62.714  49.586  1.00  0.00           H  
ATOM   1236  N   CYS A 124      99.565  60.028  53.616  1.00  0.00           N  
ATOM   1237  CA  CYS A 124      99.406  59.353  54.895  1.00  0.00           C  
ATOM   1238  C   CYS A 124      98.903  57.921  54.718  1.00  0.00           C  
ATOM   1239  O   CYS A 124      99.465  56.995  55.301  1.00  0.00           O  
ATOM   1240  CB  CYS A 124      98.487  60.161  55.816  1.00  0.00           C  
ATOM   1241  SG  CYS A 124      98.323  59.461  57.471  1.00  0.00           S  
ATOM   1242  H   CYS A 124      99.003  60.846  53.430  1.00  0.00           H  
ATOM   1243  HA  CYS A 124     100.387  59.288  55.366  1.00  0.00           H  
ATOM   1244  HB2 CYS A 124      97.497  60.206  55.362  1.00  0.00           H  
ATOM   1245  HB3 CYS A 124      98.891  61.169  55.907  1.00  0.00           H  
ATOM   1246  HG  CYS A 124      99.522  59.421  58.059  1.00  0.00           H  
ATOM   1247  N   ILE A 125      97.870  57.744  53.894  1.00  0.00           N  
ATOM   1248  CA  ILE A 125      97.301  56.411  53.627  1.00  0.00           C  
ATOM   1249  C   ILE A 125      98.070  55.628  52.548  1.00  0.00           C  
ATOM   1250  O   ILE A 125      97.854  54.424  52.373  1.00  0.00           O  
ATOM   1251  CB  ILE A 125      95.781  56.460  53.315  1.00  0.00           C  
ATOM   1252  CG1 ILE A 125      95.501  57.222  52.012  1.00  0.00           C  
ATOM   1253  CG2 ILE A 125      95.011  57.035  54.505  1.00  0.00           C  
ATOM   1254  CD1 ILE A 125      94.100  57.030  51.471  1.00  0.00           C  
ATOM   1255  H   ILE A 125      97.465  58.549  53.438  1.00  0.00           H  
ATOM   1256  HA  ILE A 125      97.422  55.859  54.559  1.00  0.00           H  
ATOM   1257  HB  ILE A 125      95.426  55.442  53.157  1.00  0.00           H  
ATOM   1258 HG12 ILE A 125      96.209  56.880  51.257  1.00  0.00           H  
ATOM   1259 HG13 ILE A 125      95.653  58.285  52.198  1.00  0.00           H  
ATOM   1260 HG21 ILE A 125      95.199  56.425  55.388  1.00  0.00           H  
ATOM   1261 HG22 ILE A 125      95.342  58.057  54.692  1.00  0.00           H  
ATOM   1262 HG23 ILE A 125      93.944  57.034  54.282  1.00  0.00           H  
ATOM   1263 HD11 ILE A 125      93.927  55.971  51.278  1.00  0.00           H  
ATOM   1264 HD12 ILE A 125      93.376  57.389  52.202  1.00  0.00           H  
ATOM   1265 HD13 ILE A 125      93.989  57.592  50.543  1.00  0.00           H  
ATOM   1266  N   GLY A 126      98.964  56.321  51.841  1.00  0.00           N  
ATOM   1267  CA  GLY A 126      99.841  55.704  50.849  1.00  0.00           C  
ATOM   1268  C   GLY A 126      99.262  55.641  49.449  1.00  0.00           C  
ATOM   1269  O   GLY A 126      99.770  54.903  48.604  1.00  0.00           O  
ATOM   1270  H   GLY A 126      99.038  57.316  51.998  1.00  0.00           H  
ATOM   1271  HA2 GLY A 126     100.059  54.686  51.173  1.00  0.00           H  
ATOM   1272  HA3 GLY A 126     100.767  56.278  50.809  1.00  0.00           H  
ATOM   1273  N   MET A 127      98.206  56.421  49.209  1.00  0.00           N  
ATOM   1274  CA  MET A 127      97.525  56.483  47.915  1.00  0.00           C  
ATOM   1275  C   MET A 127      97.976  57.629  47.011  1.00  0.00           C  
ATOM   1276  O   MET A 127      97.552  57.699  45.851  1.00  0.00           O  
ATOM   1277  CB  MET A 127      96.015  56.574  48.116  1.00  0.00           C  
ATOM   1278  CG  MET A 127      95.340  55.246  48.378  1.00  0.00           C  
ATOM   1279  SD  MET A 127      93.545  55.395  48.180  1.00  0.00           S  
ATOM   1280  CE  MET A 127      93.058  53.707  48.623  1.00  0.00           C  
ATOM   1281  H   MET A 127      97.860  56.998  49.962  1.00  0.00           H  
ATOM   1282  HA  MET A 127      97.768  55.565  47.379  1.00  0.00           H  
ATOM   1283  HB2 MET A 127      95.539  56.983  47.223  1.00  0.00           H  
ATOM   1284  HB3 MET A 127      95.777  57.277  48.916  1.00  0.00           H  
ATOM   1285  HG2 MET A 127      95.574  54.888  49.381  1.00  0.00           H  
ATOM   1286  HG3 MET A 127      95.691  54.491  47.674  1.00  0.00           H  
ATOM   1287  HE1 MET A 127      93.567  52.985  47.984  1.00  0.00           H  
ATOM   1288  HE2 MET A 127      93.312  53.496  49.662  1.00  0.00           H  
ATOM   1289  HE3 MET A 127      91.986  53.578  48.494  1.00  0.00           H  
ATOM   1290  N   HIS A 128      98.808  58.532  47.539  1.00  0.00           N  
ATOM   1291  CA  HIS A 128      99.350  59.643  46.751  1.00  0.00           C  
ATOM   1292  C   HIS A 128     100.314  59.118  45.694  1.00  0.00           C  
ATOM   1293  O   HIS A 128     101.419  58.661  46.008  1.00  0.00           O  
ATOM   1294  CB  HIS A 128     100.025  60.700  47.634  1.00  0.00           C  
ATOM   1295  CG  HIS A 128     100.657  61.816  46.858  1.00  0.00           C  
ATOM   1296  ND1 HIS A 128      99.930  62.863  46.331  1.00  0.00           N  
ATOM   1297  CD2 HIS A 128     101.945  62.035  46.500  1.00  0.00           C  
ATOM   1298  CE1 HIS A 128     100.742  63.682  45.688  1.00  0.00           C  
ATOM   1299  NE2 HIS A 128     101.970  63.202  45.775  1.00  0.00           N  
ATOM   1300  H   HIS A 128      99.099  58.442  48.502  1.00  0.00           H  
ATOM   1301  HA  HIS A 128      98.514  60.139  46.252  1.00  0.00           H  
ATOM   1302  HB2 HIS A 128     100.793  60.233  48.251  1.00  0.00           H  
ATOM   1303  HB3 HIS A 128      99.304  61.142  48.317  1.00  0.00           H  
ATOM   1304  HD2 HIS A 128     102.793  61.410  46.739  1.00  0.00           H  
ATOM   1305  HE2 HIS A 128     102.795  63.625  45.373  1.00  0.00           H  
ATOM   1306  HE1 HIS A 128     100.452  64.589  45.178  1.00  0.00           H  
ATOM   1307  N   GLU A 129      99.851  59.168  44.446  1.00  0.00           N  
ATOM   1308  CA  GLU A 129     100.601  58.730  43.262  1.00  0.00           C  
ATOM   1309  C   GLU A 129     101.194  57.322  43.409  1.00  0.00           C  
ATOM   1310  O   GLU A 129     102.339  57.076  43.029  1.00  0.00           O  
ATOM   1311  CB  GLU A 129     101.674  59.763  42.884  1.00  0.00           C  
ATOM   1312  CG  GLU A 129     101.161  61.193  42.789  1.00  0.00           C  
ATOM   1313  CD  GLU A 129     102.123  62.135  42.091  1.00  0.00           C  
ATOM   1314  OE1 GLU A 129     103.355  61.942  42.209  1.00  0.00           O  
ATOM   1315  OE2 GLU A 129     101.641  63.080  41.427  1.00  0.00           O1-
ATOM   1316  H   GLU A 129      98.925  59.541  44.292  1.00  0.00           H  
ATOM   1317  HA  GLU A 129      99.877  58.688  42.454  1.00  0.00           H  
ATOM   1318  HB2 GLU A 129     102.109  59.478  41.924  1.00  0.00           H  
ATOM   1319  HB3 GLU A 129     102.490  59.734  43.608  1.00  0.00           H  
ATOM   1320  HG2 GLU A 129     100.945  61.584  43.780  1.00  0.00           H  
ATOM   1321  HG3 GLU A 129     100.213  61.205  42.250  1.00  0.00           H  
ATOM   1322  N   LYS A 130     100.405  56.400  43.959  1.00  0.00           N  
ATOM   1323  CA  LYS A 130     100.913  55.068  44.268  1.00  0.00           C  
ATOM   1324  C   LYS A 130     100.024  53.890  43.897  1.00  0.00           C  
ATOM   1325  O   LYS A 130     100.537  52.847  43.507  1.00  0.00           O  
ATOM   1326  CB  LYS A 130     101.322  54.964  45.736  1.00  0.00           C  
ATOM   1327  CG  LYS A 130     102.819  55.081  45.980  1.00  0.00           C  
ATOM   1328  CD  LYS A 130     103.198  54.543  47.354  1.00  0.00           C  
ATOM   1329  CE  LYS A 130     103.072  55.596  48.447  1.00  0.00           C  
ATOM   1330  NZ  LYS A 130     103.106  54.972  49.799  1.00  0.00           N1+
ATOM   1331  H   LYS A 130      99.442  56.626  44.165  1.00  0.00           H  
ATOM   1332  HA  LYS A 130     101.778  54.976  43.611  1.00  0.00           H  
ATOM   1333  HB2 LYS A 130     100.989  53.998  46.115  1.00  0.00           H  
ATOM   1334  HB3 LYS A 130     100.823  55.762  46.286  1.00  0.00           H  
ATOM   1335  HG2 LYS A 130     103.108  56.130  45.917  1.00  0.00           H  
ATOM   1336  HG3 LYS A 130     103.349  54.511  45.217  1.00  0.00           H  
ATOM   1337  HD2 LYS A 130     104.231  54.195  47.321  1.00  0.00           H  
ATOM   1338  HD3 LYS A 130     102.541  53.708  47.596  1.00  0.00           H  
ATOM   1339  HE2 LYS A 130     102.128  56.126  48.323  1.00  0.00           H  
ATOM   1340  HE3 LYS A 130     103.899  56.301  48.359  1.00  0.00           H  
ATOM   1341  HZ1 LYS A 130     102.342  54.317  49.887  1.00  0.00           H  
ATOM   1342  HZ2 LYS A 130     103.982  54.485  49.923  1.00  0.00           H  
ATOM   1343  HZ3 LYS A 130     103.017  55.690  50.504  1.00  0.00           H  
ATOM   1344  N   GLY A 131      98.713  54.016  44.036  1.00  0.00           N  
ATOM   1345  CA  GLY A 131      97.809  52.910  43.750  1.00  0.00           C  
ATOM   1346  C   GLY A 131      97.241  53.035  42.350  1.00  0.00           C  
ATOM   1347  O   GLY A 131      97.928  53.508  41.443  1.00  0.00           O  
ATOM   1348  H   GLY A 131      98.311  54.885  44.358  1.00  0.00           H  
ATOM   1349  HA2 GLY A 131      97.020  53.004  44.474  1.00  0.00           H  
ATOM   1350  HA3 GLY A 131      98.259  51.925  43.887  1.00  0.00           H  
ATOM   1351  N   ILE A 132      95.970  52.673  42.173  1.00  0.00           N  
ATOM   1352  CA  ILE A 132      95.163  53.239  41.095  1.00  0.00           C  
ATOM   1353  C   ILE A 132      94.049  54.105  41.669  1.00  0.00           C  
ATOM   1354  O   ILE A 132      93.830  55.181  41.115  1.00  0.00           O  
ATOM   1355  CB  ILE A 132      94.744  52.248  39.984  1.00  0.00           C  
ATOM   1356  CG1 ILE A 132      93.691  51.203  40.377  1.00  0.00           C  
ATOM   1357  CG2 ILE A 132      95.993  51.610  39.367  1.00  0.00           C  
ATOM   1358  CD1 ILE A 132      93.031  50.550  39.151  1.00  0.00           C  
ATOM   1359  H   ILE A 132      95.496  52.189  42.924  1.00  0.00           H  
ATOM   1360  HA  ILE A 132      95.846  53.942  40.617  1.00  0.00           H  
ATOM   1361  HB  ILE A 132      94.291  52.860  39.201  1.00  0.00           H  
ATOM   1362 HG12 ILE A 132      92.910  51.704  40.940  1.00  0.00           H  
ATOM   1363 HG13 ILE A 132      94.120  50.447  41.036  1.00  0.00           H  
ATOM   1364 HG21 ILE A 132      96.673  52.390  39.035  1.00  0.00           H  
ATOM   1365 HG22 ILE A 132      96.517  50.981  40.086  1.00  0.00           H  
ATOM   1366 HG23 ILE A 132      95.758  50.995  38.505  1.00  0.00           H  
ATOM   1367 HD11 ILE A 132      92.589  51.299  38.493  1.00  0.00           H  
ATOM   1368 HD12 ILE A 132      93.745  49.972  38.566  1.00  0.00           H  
ATOM   1369 HD13 ILE A 132      92.238  49.866  39.442  1.00  0.00           H  
ATOM   1370  N   ILE A 133      93.372  53.689  42.759  1.00  0.00           N  
ATOM   1371  CA  ILE A 133      92.129  54.284  43.281  1.00  0.00           C  
ATOM   1372  C   ILE A 133      92.168  55.823  43.334  1.00  0.00           C  
ATOM   1373  O   ILE A 133      91.501  56.452  42.512  1.00  0.00           O  
ATOM   1374  CB  ILE A 133      91.683  53.590  44.595  1.00  0.00           C  
ATOM   1375  CG1 ILE A 133      91.393  52.085  44.374  1.00  0.00           C  
ATOM   1376  CG2 ILE A 133      90.421  54.254  45.176  1.00  0.00           C  
ATOM   1377  CD1 ILE A 133      91.321  51.277  45.676  1.00  0.00           C  
ATOM   1378  H   ILE A 133      93.682  52.837  43.205  1.00  0.00           H  
ATOM   1379  HA  ILE A 133      91.365  54.055  42.541  1.00  0.00           H  
ATOM   1380  HB  ILE A 133      92.491  53.685  45.322  1.00  0.00           H  
ATOM   1381 HG12 ILE A 133      92.172  51.633  43.762  1.00  0.00           H  
ATOM   1382 HG13 ILE A 133      90.466  51.964  43.812  1.00  0.00           H  
ATOM   1383 HG21 ILE A 133      90.598  55.285  45.466  1.00  0.00           H  
ATOM   1384 HG22 ILE A 133      89.611  54.257  44.449  1.00  0.00           H  
ATOM   1385 HG23 ILE A 133      90.070  53.743  46.065  1.00  0.00           H  
ATOM   1386 HD11 ILE A 133      92.269  51.320  46.211  1.00  0.00           H  
ATOM   1387 HD12 ILE A 133      90.550  51.646  46.348  1.00  0.00           H  
ATOM   1388 HD13 ILE A 133      91.109  50.228  45.468  1.00  0.00           H  
ATOM   1389  N   PHE A 134      92.967  56.416  44.234  1.00  0.00           N  
ATOM   1390  CA  PHE A 134      93.212  57.867  44.275  1.00  0.00           C  
ATOM   1391  C   PHE A 134      94.627  58.225  43.783  1.00  0.00           C  
ATOM   1392  O   PHE A 134      95.226  59.197  44.243  1.00  0.00           O  
ATOM   1393  CB  PHE A 134      92.881  58.421  45.682  1.00  0.00           C  
ATOM   1394  CG  PHE A 134      91.404  58.697  45.903  1.00  0.00           C  
ATOM   1395  CD1 PHE A 134      90.588  57.767  46.577  1.00  0.00           C  
ATOM   1396  CD2 PHE A 134      90.844  59.909  45.447  1.00  0.00           C  
ATOM   1397  CE1 PHE A 134      89.216  58.034  46.763  1.00  0.00           C  
ATOM   1398  CE2 PHE A 134      89.476  60.178  45.642  1.00  0.00           C  
ATOM   1399  CZ  PHE A 134      88.659  59.236  46.292  1.00  0.00           C  
ATOM   1400  H   PHE A 134      93.475  55.838  44.887  1.00  0.00           H  
ATOM   1401  HA  PHE A 134      92.562  58.390  43.572  1.00  0.00           H  
ATOM   1402  HB2 PHE A 134      93.382  59.373  45.854  1.00  0.00           H  
ATOM   1403  HB3 PHE A 134      93.254  57.751  46.456  1.00  0.00           H  
ATOM   1404  HD1 PHE A 134      91.022  56.857  46.967  1.00  0.00           H  
ATOM   1405  HD2 PHE A 134      91.467  60.645  44.960  1.00  0.00           H  
ATOM   1406  HE1 PHE A 134      88.582  57.335  47.285  1.00  0.00           H  
ATOM   1407  HE2 PHE A 134      89.052  61.115  45.312  1.00  0.00           H  
ATOM   1408  HZ  PHE A 134      87.612  59.449  46.448  1.00  0.00           H  
ATOM   1409  N   ASN A 135      95.157  57.474  42.799  1.00  0.00           N  
ATOM   1410  CA  ASN A 135      96.370  57.842  42.061  1.00  0.00           C  
ATOM   1411  C   ASN A 135      95.962  58.923  41.060  1.00  0.00           C  
ATOM   1412  O   ASN A 135      95.245  58.631  40.101  1.00  0.00           O  
ATOM   1413  CB  ASN A 135      96.996  56.620  41.348  1.00  0.00           C  
ATOM   1414  CG  ASN A 135      98.359  56.906  40.703  1.00  0.00           C  
ATOM   1415  OD1 ASN A 135      98.679  58.042  40.331  1.00  0.00           O  
ATOM   1416  ND2 ASN A 135      99.159  55.852  40.545  1.00  0.00           N  
ATOM   1417  H   ASN A 135      94.653  56.656  42.486  1.00  0.00           H  
ATOM   1418  HA  ASN A 135      97.108  58.243  42.761  1.00  0.00           H  
ATOM   1419  HB2 ASN A 135      96.327  56.240  40.575  1.00  0.00           H  
ATOM   1420  HB3 ASN A 135      97.118  55.812  42.071  1.00  0.00           H  
ATOM   1421 HD21 ASN A 135     100.063  55.965  40.108  1.00  0.00           H  
ATOM   1422 HD22 ASN A 135      98.862  54.940  40.863  1.00  0.00           H  
ATOM   1423  N   ASN A 136      96.403  60.158  41.301  1.00  0.00           N  
ATOM   1424  CA  ASN A 136      96.018  61.333  40.516  1.00  0.00           C  
ATOM   1425  C   ASN A 136      97.154  61.817  39.612  1.00  0.00           C  
ATOM   1426  O   ASN A 136      97.033  62.892  39.034  1.00  0.00           O  
ATOM   1427  CB  ASN A 136      95.492  62.435  41.467  1.00  0.00           C  
ATOM   1428  CG  ASN A 136      94.254  61.974  42.224  1.00  0.00           C  
ATOM   1429  OD1 ASN A 136      93.388  61.300  41.668  1.00  0.00           O  
ATOM   1430  ND2 ASN A 136      94.184  62.298  43.510  1.00  0.00           N  
ATOM   1431  H   ASN A 136      97.003  60.311  42.098  1.00  0.00           H  
ATOM   1432  HA  ASN A 136      95.211  61.083  39.824  1.00  0.00           H  
ATOM   1433  HB2 ASN A 136      95.221  63.332  40.910  1.00  0.00           H  
ATOM   1434  HB3 ASN A 136      96.273  62.728  42.171  1.00  0.00           H  
ATOM   1435 HD21 ASN A 136      94.925  62.835  43.936  1.00  0.00           H  
ATOM   1436 HD22 ASN A 136      93.389  62.006  44.061  1.00  0.00           H  
ATOM   1437  N   ASN A 137      98.224  61.023  39.454  1.00  0.00           N  
ATOM   1438  CA  ASN A 137      99.290  61.227  38.478  1.00  0.00           C  
ATOM   1439  C   ASN A 137      98.834  60.522  37.188  1.00  0.00           C  
ATOM   1440  O   ASN A 137      98.767  59.287  37.214  1.00  0.00           O  
ATOM   1441  CB  ASN A 137     100.583  60.616  39.051  1.00  0.00           C  
ATOM   1442  CG  ASN A 137     101.805  60.854  38.175  1.00  0.00           C  
ATOM   1443  OD1 ASN A 137     101.925  60.307  37.074  1.00  0.00           O  
ATOM   1444  ND2 ASN A 137     102.731  61.662  38.673  1.00  0.00           N  
ATOM   1445  H   ASN A 137      98.265  60.172  39.997  1.00  0.00           H  
ATOM   1446  HA  ASN A 137      99.467  62.293  38.336  1.00  0.00           H  
ATOM   1447  HB2 ASN A 137     100.472  59.549  39.219  1.00  0.00           H  
ATOM   1448  HB3 ASN A 137     100.759  61.036  40.033  1.00  0.00           H  
ATOM   1449 HD21 ASN A 137     103.574  61.849  38.148  1.00  0.00           H  
ATOM   1450 HD22 ASN A 137     102.595  62.090  39.578  1.00  0.00           H  
ATOM   1451  N   PRO A 138      98.492  61.244  36.090  1.00  0.00           N  
ATOM   1452  CA  PRO A 138      97.890  60.661  34.878  1.00  0.00           C  
ATOM   1453  C   PRO A 138      98.727  59.517  34.286  1.00  0.00           C  
ATOM   1454  O   PRO A 138      98.218  58.406  34.113  1.00  0.00           O  
ATOM   1455  CB  PRO A 138      97.741  61.821  33.878  1.00  0.00           C  
ATOM   1456  CG  PRO A 138      97.708  63.065  34.746  1.00  0.00           C  
ATOM   1457  CD  PRO A 138      98.540  62.705  35.976  1.00  0.00           C  
ATOM   1458  HA  PRO A 138      96.901  60.285  35.148  1.00  0.00           H  
ATOM   1459  HB2 PRO A 138      96.844  61.726  33.265  1.00  0.00           H  
ATOM   1460  HB3 PRO A 138      98.589  61.890  33.197  1.00  0.00           H  
ATOM   1461  HG2 PRO A 138      96.679  63.256  35.055  1.00  0.00           H  
ATOM   1462  HG3 PRO A 138      98.070  63.956  34.232  1.00  0.00           H  
ATOM   1463  HD2 PRO A 138      99.579  63.004  35.832  1.00  0.00           H  
ATOM   1464  HD3 PRO A 138      98.156  63.232  36.845  1.00  0.00           H  
ATOM   1465  N   GLU A 139     100.012  59.770  34.007  1.00  0.00           N  
ATOM   1466  CA  GLU A 139     100.976  58.833  33.435  1.00  0.00           C  
ATOM   1467  C   GLU A 139     101.164  57.605  34.325  1.00  0.00           C  
ATOM   1468  O   GLU A 139     101.132  56.472  33.836  1.00  0.00           O  
ATOM   1469  CB  GLU A 139     102.325  59.538  33.156  1.00  0.00           C  
ATOM   1470  CG  GLU A 139     102.287  60.585  32.016  1.00  0.00           C  
ATOM   1471  CD  GLU A 139     101.493  61.848  32.339  1.00  0.00           C  
ATOM   1472  OE1 GLU A 139     101.094  62.547  31.382  1.00  0.00           O  
ATOM   1473  OE2 GLU A 139     101.261  62.146  33.536  1.00  0.00           O1-
ATOM   1474  H   GLU A 139     100.358  60.700  34.199  1.00  0.00           H  
ATOM   1475  HA  GLU A 139     100.570  58.484  32.483  1.00  0.00           H  
ATOM   1476  HB2 GLU A 139     103.064  58.784  32.878  1.00  0.00           H  
ATOM   1477  HB3 GLU A 139     102.710  59.990  34.072  1.00  0.00           H  
ATOM   1478  HG2 GLU A 139     101.885  60.130  31.110  1.00  0.00           H  
ATOM   1479  HG3 GLU A 139     103.306  60.892  31.779  1.00  0.00           H  
ATOM   1480  N   LEU A 140     101.336  57.806  35.639  1.00  0.00           N  
ATOM   1481  CA  LEU A 140     101.559  56.693  36.555  1.00  0.00           C  
ATOM   1482  C   LEU A 140     100.306  55.831  36.727  1.00  0.00           C  
ATOM   1483  O   LEU A 140     100.402  54.605  36.801  1.00  0.00           O  
ATOM   1484  CB  LEU A 140     102.087  57.187  37.902  1.00  0.00           C  
ATOM   1485  CG  LEU A 140     102.711  56.170  38.868  1.00  0.00           C  
ATOM   1486  CD1 LEU A 140     103.756  55.264  38.223  1.00  0.00           C  
ATOM   1487  CD2 LEU A 140     103.316  56.920  40.040  1.00  0.00           C  
ATOM   1488  H   LEU A 140     101.334  58.745  36.011  1.00  0.00           H  
ATOM   1489  HA  LEU A 140     102.331  56.073  36.097  1.00  0.00           H  
ATOM   1490  HB2 LEU A 140     101.288  57.713  38.420  1.00  0.00           H  
ATOM   1491  HB3 LEU A 140     102.852  57.936  37.694  1.00  0.00           H  
ATOM   1492  HG  LEU A 140     101.913  55.533  39.252  1.00  0.00           H  
ATOM   1493 HD11 LEU A 140     103.313  54.608  37.476  1.00  0.00           H  
ATOM   1494 HD12 LEU A 140     104.544  55.844  37.741  1.00  0.00           H  
ATOM   1495 HD13 LEU A 140     104.225  54.619  38.966  1.00  0.00           H  
ATOM   1496 HD21 LEU A 140     104.165  57.531  39.729  1.00  0.00           H  
ATOM   1497 HD22 LEU A 140     102.581  57.586  40.493  1.00  0.00           H  
ATOM   1498 HD23 LEU A 140     103.668  56.231  40.809  1.00  0.00           H  
ATOM   1499  N   TRP A 141      99.126  56.464  36.818  1.00  0.00           N  
ATOM   1500  CA  TRP A 141      97.827  55.795  36.796  1.00  0.00           C  
ATOM   1501  C   TRP A 141      97.667  54.973  35.504  1.00  0.00           C  
ATOM   1502  O   TRP A 141      97.341  53.787  35.579  1.00  0.00           O  
ATOM   1503  CB  TRP A 141      96.693  56.818  37.025  1.00  0.00           C  
ATOM   1504  CG  TRP A 141      95.318  56.335  36.684  1.00  0.00           C  
ATOM   1505  CD1 TRP A 141      94.503  55.598  37.474  1.00  0.00           C  
ATOM   1506  CD2 TRP A 141      94.623  56.489  35.413  1.00  0.00           C  
ATOM   1507  NE1 TRP A 141      93.364  55.269  36.766  1.00  0.00           N  
ATOM   1508  CE2 TRP A 141      93.402  55.760  35.477  1.00  0.00           C  
ATOM   1509  CE3 TRP A 141      94.921  57.146  34.200  1.00  0.00           C  
ATOM   1510  CZ2 TRP A 141      92.540  55.663  34.375  1.00  0.00           C  
ATOM   1511  CZ3 TRP A 141      94.071  57.048  33.083  1.00  0.00           C  
ATOM   1512  CH2 TRP A 141      92.885  56.298  33.167  1.00  0.00           C  
ATOM   1513  H   TRP A 141      99.122  57.474  36.825  1.00  0.00           H  
ATOM   1514  HA  TRP A 141      97.802  55.089  37.629  1.00  0.00           H  
ATOM   1515  HB2 TRP A 141      96.866  57.714  36.431  1.00  0.00           H  
ATOM   1516  HB3 TRP A 141      96.701  57.142  38.066  1.00  0.00           H  
ATOM   1517  HD1 TRP A 141      94.728  55.294  38.486  1.00  0.00           H  
ATOM   1518  HE1 TRP A 141      92.600  54.715  37.173  1.00  0.00           H  
ATOM   1519  HE3 TRP A 141      95.827  57.725  34.122  1.00  0.00           H  
ATOM   1520  HZ2 TRP A 141      91.625  55.096  34.447  1.00  0.00           H  
ATOM   1521  HZ3 TRP A 141      94.332  57.547  32.161  1.00  0.00           H  
ATOM   1522  HH2 TRP A 141      92.233  56.207  32.311  1.00  0.00           H  
ATOM   1523  N   LYS A 142      97.947  55.588  34.338  1.00  0.00           N  
ATOM   1524  CA  LYS A 142      97.867  54.973  33.007  1.00  0.00           C  
ATOM   1525  C   LYS A 142      98.660  53.661  32.895  1.00  0.00           C  
ATOM   1526  O   LYS A 142      98.191  52.715  32.265  1.00  0.00           O  
ATOM   1527  CB  LYS A 142      98.323  55.973  31.931  1.00  0.00           C  
ATOM   1528  CG  LYS A 142      98.219  55.511  30.483  1.00  0.00           C  
ATOM   1529  CD  LYS A 142      96.929  55.971  29.815  1.00  0.00           C  
ATOM   1530  CE  LYS A 142      96.861  55.523  28.356  1.00  0.00           C  
ATOM   1531  NZ  LYS A 142      97.938  56.095  27.492  1.00  0.00           N1+
ATOM   1532  H   LYS A 142      98.230  56.558  34.372  1.00  0.00           H  
ATOM   1533  HA  LYS A 142      96.815  54.741  32.831  1.00  0.00           H  
ATOM   1534  HB2 LYS A 142      99.365  56.225  32.114  1.00  0.00           H  
ATOM   1535  HB3 LYS A 142      97.781  56.912  32.047  1.00  0.00           H  
ATOM   1536  HG2 LYS A 142      98.342  54.436  30.365  1.00  0.00           H  
ATOM   1537  HG3 LYS A 142      99.056  55.951  29.941  1.00  0.00           H  
ATOM   1538  HD2 LYS A 142      96.842  57.057  29.868  1.00  0.00           H  
ATOM   1539  HD3 LYS A 142      96.074  55.566  30.358  1.00  0.00           H  
ATOM   1540  HE2 LYS A 142      95.900  55.813  27.931  1.00  0.00           H  
ATOM   1541  HE3 LYS A 142      96.911  54.435  28.296  1.00  0.00           H  
ATOM   1542  HZ1 LYS A 142      97.878  57.103  27.502  1.00  0.00           H  
ATOM   1543  HZ2 LYS A 142      98.840  55.808  27.844  1.00  0.00           H  
ATOM   1544  HZ3 LYS A 142      97.824  55.760  26.546  1.00  0.00           H  
ATOM   1545  N   THR A 143      99.843  53.608  33.513  1.00  0.00           N  
ATOM   1546  CA  THR A 143     100.718  52.430  33.414  1.00  0.00           C  
ATOM   1547  C   THR A 143     100.462  51.376  34.498  1.00  0.00           C  
ATOM   1548  O   THR A 143     100.891  50.226  34.362  1.00  0.00           O  
ATOM   1549  CB  THR A 143     102.222  52.801  33.374  1.00  0.00           C  
ATOM   1550  OG1 THR A 143     102.601  53.439  34.598  1.00  0.00           O  
ATOM   1551  CG2 THR A 143     102.540  53.717  32.181  1.00  0.00           C  
ATOM   1552  H   THR A 143     100.169  54.405  34.041  1.00  0.00           H  
ATOM   1553  HA  THR A 143     100.522  51.924  32.467  1.00  0.00           H  
ATOM   1554  HB  THR A 143     102.823  51.896  33.278  1.00  0.00           H  
ATOM   1555 HG21 THR A 143     102.290  53.229  31.238  1.00  0.00           H  
ATOM   1556 HG22 THR A 143     101.989  54.655  32.219  1.00  0.00           H  
ATOM   1557 HG23 THR A 143     103.602  53.962  32.151  1.00  0.00           H  
ATOM   1558  HG1 THR A 143     102.091  54.230  34.693  1.00  0.00           H  
ATOM   1559  N   THR A 144      99.760  51.770  35.559  1.00  0.00           N  
ATOM   1560  CA  THR A 144      99.409  50.866  36.659  1.00  0.00           C  
ATOM   1561  C   THR A 144      98.034  50.214  36.398  1.00  0.00           C  
ATOM   1562  O   THR A 144      97.875  49.017  36.642  1.00  0.00           O  
ATOM   1563  CB  THR A 144      99.389  51.606  38.012  1.00  0.00           C  
ATOM   1564  OG1 THR A 144     100.570  52.401  38.146  1.00  0.00           O  
ATOM   1565  CG2 THR A 144      99.353  50.633  39.150  1.00  0.00           C  
ATOM   1566  H   THR A 144      99.441  52.727  35.614  1.00  0.00           H  
ATOM   1567  HA  THR A 144     100.156  50.072  36.729  1.00  0.00           H  
ATOM   1568  HB  THR A 144      98.552  52.299  38.050  1.00  0.00           H  
ATOM   1569 HG21 THR A 144      98.460  50.010  39.138  1.00  0.00           H  
ATOM   1570 HG22 THR A 144     100.218  49.968  39.137  1.00  0.00           H  
ATOM   1571 HG23 THR A 144      99.360  51.158  40.106  1.00  0.00           H  
ATOM   1572  HG1 THR A 144     100.600  53.017  37.429  1.00  0.00           H  
ATOM   1573  N   ARG A 145      97.028  50.971  35.906  1.00  0.00           N  
ATOM   1574  CA  ARG A 145      95.680  50.479  35.569  1.00  0.00           C  
ATOM   1575  C   ARG A 145      95.638  49.123  34.833  1.00  0.00           C  
ATOM   1576  O   ARG A 145      94.864  48.265  35.275  1.00  0.00           O  
ATOM   1577  CB  ARG A 145      94.772  51.579  34.953  1.00  0.00           C  
ATOM   1578  CG  ARG A 145      93.318  51.112  34.693  1.00  0.00           C  
ATOM   1579  CD  ARG A 145      92.337  52.235  34.322  1.00  0.00           C  
ATOM   1580  NE  ARG A 145      91.004  51.707  34.022  1.00  0.00           N  
ATOM   1581  CZ  ARG A 145      89.879  51.786  34.727  1.00  0.00           C  
ATOM   1582  NH1 ARG A 145      89.825  52.326  35.952  1.00  0.00           N  
ATOM   1583  NH2 ARG A 145      88.743  51.327  34.217  1.00  0.00           N1+
ATOM   1584  H   ARG A 145      97.210  51.951  35.738  1.00  0.00           H  
ATOM   1585  HA  ARG A 145      95.228  50.264  36.536  1.00  0.00           H  
ATOM   1586  HB2 ARG A 145      95.211  51.951  34.026  1.00  0.00           H  
ATOM   1587  HB3 ARG A 145      94.747  52.428  35.637  1.00  0.00           H  
ATOM   1588  HG2 ARG A 145      92.939  50.599  35.578  1.00  0.00           H  
ATOM   1589  HG3 ARG A 145      93.320  50.381  33.885  1.00  0.00           H  
ATOM   1590  HD2 ARG A 145      92.697  52.775  33.446  1.00  0.00           H  
ATOM   1591  HD3 ARG A 145      92.274  52.952  35.138  1.00  0.00           H  
ATOM   1592  HE  ARG A 145      90.839  51.323  32.985  1.00  0.00           H  
ATOM   1593 HH11 ARG A 145      90.607  52.773  36.449  1.00  0.00           H  
ATOM   1594 HH12 ARG A 145      88.913  52.375  36.392  1.00  0.00           H  
ATOM   1595 HH21 ARG A 145      87.903  51.230  34.745  1.00  0.00           H  
ATOM   1596 HH22 ARG A 145      88.676  50.897  33.209  1.00  0.00           H  
ATOM   1597  N   PRO A 146      96.450  48.869  33.771  1.00  0.00           N  
ATOM   1598  CA  PRO A 146      96.362  47.600  33.020  1.00  0.00           C  
ATOM   1599  C   PRO A 146      96.518  46.319  33.852  1.00  0.00           C  
ATOM   1600  O   PRO A 146      95.871  45.312  33.538  1.00  0.00           O  
ATOM   1601  CB  PRO A 146      97.494  47.723  32.001  1.00  0.00           C  
ATOM   1602  CG  PRO A 146      97.570  49.184  31.738  1.00  0.00           C  
ATOM   1603  CD  PRO A 146      97.347  49.818  33.076  1.00  0.00           C  
ATOM   1604  HA  PRO A 146      95.365  47.484  32.596  1.00  0.00           H  
ATOM   1605  HB2 PRO A 146      97.258  47.175  31.089  1.00  0.00           H  
ATOM   1606  HB3 PRO A 146      98.432  47.353  32.415  1.00  0.00           H  
ATOM   1607  HG2 PRO A 146      96.797  49.489  31.033  1.00  0.00           H  
ATOM   1608  HG3 PRO A 146      98.549  49.454  31.342  1.00  0.00           H  
ATOM   1609  HD2 PRO A 146      98.288  49.929  33.615  1.00  0.00           H  
ATOM   1610  HD3 PRO A 146      96.877  50.793  32.974  1.00  0.00           H  
ATOM   1611  N   PHE A 147      97.344  46.372  34.901  1.00  0.00           N  
ATOM   1612  CA  PHE A 147      97.530  45.249  35.830  1.00  0.00           C  
ATOM   1613  C   PHE A 147      96.232  44.833  36.522  1.00  0.00           C  
ATOM   1614  O   PHE A 147      95.955  43.635  36.668  1.00  0.00           O  
ATOM   1615  CB  PHE A 147      98.592  45.583  36.874  1.00  0.00           C  
ATOM   1616  CG  PHE A 147      99.968  45.731  36.305  1.00  0.00           C  
ATOM   1617  CD1 PHE A 147     100.781  44.609  36.106  1.00  0.00           C  
ATOM   1618  CD2 PHE A 147     100.462  46.997  35.960  1.00  0.00           C  
ATOM   1619  CE1 PHE A 147     102.057  44.749  35.570  1.00  0.00           C  
ATOM   1620  CE2 PHE A 147     101.740  47.142  35.429  1.00  0.00           C  
ATOM   1621  CZ  PHE A 147     102.537  46.017  35.233  1.00  0.00           C  
ATOM   1622  H   PHE A 147      97.864  47.223  35.063  1.00  0.00           H  
ATOM   1623  HA  PHE A 147      97.863  44.403  35.229  1.00  0.00           H  
ATOM   1624  HB2 PHE A 147      98.610  44.784  37.615  1.00  0.00           H  
ATOM   1625  HB3 PHE A 147      98.317  46.520  37.357  1.00  0.00           H  
ATOM   1626  HD1 PHE A 147     100.415  43.628  36.370  1.00  0.00           H  
ATOM   1627  HD2 PHE A 147      99.843  47.870  36.108  1.00  0.00           H  
ATOM   1628  HE1 PHE A 147     102.676  43.878  35.414  1.00  0.00           H  
ATOM   1629  HE2 PHE A 147     102.112  48.122  35.170  1.00  0.00           H  
ATOM   1630  HZ  PHE A 147     103.529  46.125  34.819  1.00  0.00           H  
ATOM   1631  N   PHE A 148      95.427  45.811  36.968  1.00  0.00           N  
ATOM   1632  CA  PHE A 148      94.116  45.588  37.581  1.00  0.00           C  
ATOM   1633  C   PHE A 148      93.150  45.004  36.549  1.00  0.00           C  
ATOM   1634  O   PHE A 148      92.583  43.935  36.773  1.00  0.00           O  
ATOM   1635  CB  PHE A 148      93.563  46.885  38.209  1.00  0.00           C  
ATOM   1636  CG  PHE A 148      94.195  47.255  39.538  1.00  0.00           C  
ATOM   1637  CD1 PHE A 148      95.463  47.873  39.584  1.00  0.00           C  
ATOM   1638  CD2 PHE A 148      93.501  46.995  40.740  1.00  0.00           C  
ATOM   1639  CE1 PHE A 148      96.030  48.225  40.824  1.00  0.00           C  
ATOM   1640  CE2 PHE A 148      94.068  47.350  41.978  1.00  0.00           C  
ATOM   1641  CZ  PHE A 148      95.332  47.968  42.019  1.00  0.00           C  
ATOM   1642  H   PHE A 148      95.709  46.770  36.809  1.00  0.00           H  
ATOM   1643  HA  PHE A 148      94.230  44.843  38.370  1.00  0.00           H  
ATOM   1644  HB2 PHE A 148      92.488  46.783  38.375  1.00  0.00           H  
ATOM   1645  HB3 PHE A 148      93.660  47.727  37.523  1.00  0.00           H  
ATOM   1646  HD1 PHE A 148      96.008  48.094  38.678  1.00  0.00           H  
ATOM   1647  HD2 PHE A 148      92.529  46.524  40.725  1.00  0.00           H  
ATOM   1648  HE1 PHE A 148      97.000  48.701  40.859  1.00  0.00           H  
ATOM   1649  HE2 PHE A 148      93.533  47.152  42.896  1.00  0.00           H  
ATOM   1650  HZ  PHE A 148      95.763  48.250  42.968  1.00  0.00           H  
ATOM   1651  N   MET A 149      93.001  45.698  35.410  1.00  0.00           N  
ATOM   1652  CA  MET A 149      92.149  45.328  34.279  1.00  0.00           C  
ATOM   1653  C   MET A 149      92.333  43.891  33.778  1.00  0.00           C  
ATOM   1654  O   MET A 149      91.341  43.212  33.511  1.00  0.00           O  
ATOM   1655  CB  MET A 149      92.267  46.367  33.141  1.00  0.00           C  
ATOM   1656  CG  MET A 149      91.815  47.784  33.551  1.00  0.00           C  
ATOM   1657  SD  MET A 149      90.238  47.816  34.432  1.00  0.00           S  
ATOM   1658  CE  MET A 149      89.186  47.359  33.030  1.00  0.00           C  
ATOM   1659  H   MET A 149      93.512  46.568  35.361  1.00  0.00           H  
ATOM   1660  HA  MET A 149      91.134  45.341  34.672  1.00  0.00           H  
ATOM   1661  HB2 MET A 149      91.681  46.037  32.284  1.00  0.00           H  
ATOM   1662  HB3 MET A 149      93.297  46.413  32.786  1.00  0.00           H  
ATOM   1663  HG2 MET A 149      91.763  48.440  32.681  1.00  0.00           H  
ATOM   1664  HG3 MET A 149      92.551  48.218  34.222  1.00  0.00           H  
ATOM   1665  HE1 MET A 149      89.186  48.147  32.277  1.00  0.00           H  
ATOM   1666  HE2 MET A 149      89.506  46.426  32.573  1.00  0.00           H  
ATOM   1667  HE3 MET A 149      88.168  47.205  33.381  1.00  0.00           H  
ATOM   1668  N   LYS A 150      93.583  43.408  33.674  1.00  0.00           N  
ATOM   1669  CA  LYS A 150      93.870  42.029  33.270  1.00  0.00           C  
ATOM   1670  C   LYS A 150      93.399  41.008  34.317  1.00  0.00           C  
ATOM   1671  O   LYS A 150      92.753  40.015  33.967  1.00  0.00           O  
ATOM   1672  CB  LYS A 150      95.360  41.842  32.953  1.00  0.00           C  
ATOM   1673  CG  LYS A 150      95.657  40.634  32.077  1.00  0.00           C  
ATOM   1674  CD  LYS A 150      97.135  40.286  32.078  1.00  0.00           C  
ATOM   1675  CE  LYS A 150      97.417  39.096  31.174  1.00  0.00           C  
ATOM   1676  NZ  LYS A 150      98.867  38.971  30.859  1.00  0.00           N1+
ATOM   1677  H   LYS A 150      94.366  44.018  33.898  1.00  0.00           H  
ATOM   1678  HA  LYS A 150      93.301  41.845  32.359  1.00  0.00           H  
ATOM   1679  HB2 LYS A 150      95.899  41.725  33.893  1.00  0.00           H  
ATOM   1680  HB3 LYS A 150      95.716  42.735  32.439  1.00  0.00           H  
ATOM   1681  HG2 LYS A 150      95.347  40.854  31.055  1.00  0.00           H  
ATOM   1682  HG3 LYS A 150      95.093  39.780  32.451  1.00  0.00           H  
ATOM   1683  HD2 LYS A 150      97.443  40.042  33.095  1.00  0.00           H  
ATOM   1684  HD3 LYS A 150      97.704  41.146  31.723  1.00  0.00           H  
ATOM   1685  HE2 LYS A 150      96.863  39.221  30.243  1.00  0.00           H  
ATOM   1686  HE3 LYS A 150      97.085  38.186  31.675  1.00  0.00           H  
ATOM   1687  HZ1 LYS A 150      99.184  39.810  30.394  1.00  0.00           H  
ATOM   1688  HZ2 LYS A 150      99.388  38.843  31.715  1.00  0.00           H  
ATOM   1689  HZ3 LYS A 150      99.013  38.176  30.254  1.00  0.00           H  
ATOM   1690  N   ALA A 151      93.708  41.279  35.588  1.00  0.00           N  
ATOM   1691  CA  ALA A 151      93.344  40.413  36.714  1.00  0.00           C  
ATOM   1692  C   ALA A 151      91.820  40.309  36.927  1.00  0.00           C  
ATOM   1693  O   ALA A 151      91.321  39.240  37.278  1.00  0.00           O  
ATOM   1694  CB  ALA A 151      94.063  40.874  37.978  1.00  0.00           C  
ATOM   1695  H   ALA A 151      94.220  42.127  35.784  1.00  0.00           H  
ATOM   1696  HA  ALA A 151      93.664  39.411  36.430  1.00  0.00           H  
ATOM   1697  HB1 ALA A 151      95.134  40.884  37.793  1.00  0.00           H  
ATOM   1698  HB2 ALA A 151      93.763  41.881  38.272  1.00  0.00           H  
ATOM   1699  HB3 ALA A 151      93.856  40.205  38.812  1.00  0.00           H  
ATOM   1700  N   LEU A 152      91.083  41.408  36.712  1.00  0.00           N  
ATOM   1701  CA  LEU A 152      89.638  41.525  36.936  1.00  0.00           C  
ATOM   1702  C   LEU A 152      88.785  41.167  35.695  1.00  0.00           C  
ATOM   1703  O   LEU A 152      87.593  41.481  35.672  1.00  0.00           O  
ATOM   1704  CB  LEU A 152      89.362  42.966  37.443  1.00  0.00           C  
ATOM   1705  CG  LEU A 152      90.035  43.303  38.799  1.00  0.00           C  
ATOM   1706  CD1 LEU A 152      90.108  44.814  39.038  1.00  0.00           C  
ATOM   1707  CD2 LEU A 152      89.341  42.631  39.987  1.00  0.00           C  
ATOM   1708  H   LEU A 152      91.576  42.260  36.460  1.00  0.00           H  
ATOM   1709  HA  LEU A 152      89.337  40.819  37.710  1.00  0.00           H  
ATOM   1710  HB2 LEU A 152      88.290  43.149  37.527  1.00  0.00           H  
ATOM   1711  HB3 LEU A 152      89.705  43.670  36.682  1.00  0.00           H  
ATOM   1712  HG  LEU A 152      91.063  42.943  38.778  1.00  0.00           H  
ATOM   1713 HD11 LEU A 152      90.589  45.315  38.201  1.00  0.00           H  
ATOM   1714 HD12 LEU A 152      89.114  45.239  39.161  1.00  0.00           H  
ATOM   1715 HD13 LEU A 152      90.676  45.046  39.939  1.00  0.00           H  
ATOM   1716 HD21 LEU A 152      88.341  43.033  40.146  1.00  0.00           H  
ATOM   1717 HD22 LEU A 152      89.261  41.558  39.838  1.00  0.00           H  
ATOM   1718 HD23 LEU A 152      89.901  42.787  40.908  1.00  0.00           H  
ATOM   1719  N   SER A 153      89.347  40.501  34.672  1.00  0.00           N  
ATOM   1720  CA  SER A 153      88.647  40.065  33.459  1.00  0.00           C  
ATOM   1721  C   SER A 153      89.290  38.767  32.924  1.00  0.00           C  
ATOM   1722  O   SER A 153      90.250  38.275  33.539  1.00  0.00           O  
ATOM   1723  CB  SER A 153      88.615  41.242  32.452  1.00  0.00           C  
ATOM   1724  OG  SER A 153      89.875  41.509  31.874  1.00  0.00           O  
ATOM   1725  H   SER A 153      90.321  40.225  34.728  1.00  0.00           H  
ATOM   1726  HA  SER A 153      87.617  39.823  33.720  1.00  0.00           H  
ATOM   1727  HB2 SER A 153      88.234  42.152  32.920  1.00  0.00           H  
ATOM   1728  HB3 SER A 153      87.923  41.009  31.642  1.00  0.00           H  
ATOM   1729  HG  SER A 153      90.379  42.066  32.472  1.00  0.00           H  
ATOM   1730  N   GLY A 154      88.786  38.234  31.806  1.00  0.00           N  
ATOM   1731  CA  GLY A 154      89.359  37.051  31.156  1.00  0.00           C  
ATOM   1732  C   GLY A 154      89.236  35.789  31.998  1.00  0.00           C  
ATOM   1733  O   GLY A 154      88.159  35.520  32.538  1.00  0.00           O  
ATOM   1734  H   GLY A 154      87.973  38.666  31.390  1.00  0.00           H  
ATOM   1735  HA2 GLY A 154      90.415  37.238  30.964  1.00  0.00           H  
ATOM   1736  HA3 GLY A 154      88.841  36.889  30.211  1.00  0.00           H  
ATOM   1737  N   PRO A 155      90.339  35.011  32.125  1.00  0.00           N  
ATOM   1738  CA  PRO A 155      90.319  33.757  32.902  1.00  0.00           C  
ATOM   1739  C   PRO A 155      90.091  33.952  34.409  1.00  0.00           C  
ATOM   1740  O   PRO A 155      89.477  33.092  35.049  1.00  0.00           O  
ATOM   1741  CB  PRO A 155      91.702  33.145  32.635  1.00  0.00           C  
ATOM   1742  CG  PRO A 155      92.564  34.293  32.230  1.00  0.00           C  
ATOM   1743  CD  PRO A 155      91.659  35.249  31.506  1.00  0.00           C  
ATOM   1744  HA  PRO A 155      89.484  33.126  32.596  1.00  0.00           H  
ATOM   1745  HB2 PRO A 155      91.646  32.408  31.834  1.00  0.00           H  
ATOM   1746  HB3 PRO A 155      92.092  32.673  33.537  1.00  0.00           H  
ATOM   1747  HG2 PRO A 155      93.363  33.954  31.571  1.00  0.00           H  
ATOM   1748  HG3 PRO A 155      92.997  34.771  33.109  1.00  0.00           H  
ATOM   1749  HD2 PRO A 155      91.980  36.280  31.657  1.00  0.00           H  
ATOM   1750  HD3 PRO A 155      91.634  35.029  30.439  1.00  0.00           H  
ATOM   1751  N   GLY A 156      90.579  35.072  34.950  1.00  0.00           N  
ATOM   1752  CA  GLY A 156      90.418  35.423  36.366  1.00  0.00           C  
ATOM   1753  C   GLY A 156      88.970  35.634  36.777  1.00  0.00           C  
ATOM   1754  O   GLY A 156      88.577  35.262  37.884  1.00  0.00           O  
ATOM   1755  H   GLY A 156      91.085  35.711  34.353  1.00  0.00           H  
ATOM   1756  HA2 GLY A 156      90.969  36.344  36.558  1.00  0.00           H  
ATOM   1757  HA3 GLY A 156      90.835  34.617  36.971  1.00  0.00           H  
ATOM   1758  N   LEU A 157      88.183  36.231  35.881  1.00  0.00           N  
ATOM   1759  CA  LEU A 157      86.742  36.391  36.071  1.00  0.00           C  
ATOM   1760  C   LEU A 157      86.023  35.035  36.071  1.00  0.00           C  
ATOM   1761  O   LEU A 157      85.070  34.838  36.832  1.00  0.00           O  
ATOM   1762  CB  LEU A 157      86.165  37.332  35.006  1.00  0.00           C  
ATOM   1763  CG  LEU A 157      84.688  37.745  35.043  1.00  0.00           C  
ATOM   1764  CD1 LEU A 157      84.516  39.197  34.620  1.00  0.00           C  
ATOM   1765  CD2 LEU A 157      83.829  36.826  34.180  1.00  0.00           C  
ATOM   1766  H   LEU A 157      88.601  36.588  35.034  1.00  0.00           H  
ATOM   1767  HA  LEU A 157      86.575  36.841  37.049  1.00  0.00           H  
ATOM   1768  HB2 LEU A 157      86.329  36.850  34.042  1.00  0.00           H  
ATOM   1769  HB3 LEU A 157      86.747  38.252  35.056  1.00  0.00           H  
ATOM   1770  HG  LEU A 157      84.347  37.647  36.074  1.00  0.00           H  
ATOM   1771 HD11 LEU A 157      85.109  39.838  35.272  1.00  0.00           H  
ATOM   1772 HD12 LEU A 157      84.851  39.317  33.590  1.00  0.00           H  
ATOM   1773 HD13 LEU A 157      83.465  39.475  34.695  1.00  0.00           H  
ATOM   1774 HD21 LEU A 157      84.147  36.902  33.140  1.00  0.00           H  
ATOM   1775 HD22 LEU A 157      83.943  35.797  34.520  1.00  0.00           H  
ATOM   1776 HD23 LEU A 157      82.783  37.122  34.263  1.00  0.00           H  
ATOM   1777  N   VAL A 158      86.485  34.119  35.218  1.00  0.00           N  
ATOM   1778  CA  VAL A 158      85.935  32.758  35.117  1.00  0.00           C  
ATOM   1779  C   VAL A 158      86.258  31.938  36.376  1.00  0.00           C  
ATOM   1780  O   VAL A 158      85.384  31.239  36.897  1.00  0.00           O  
ATOM   1781  CB  VAL A 158      86.399  32.042  33.813  1.00  0.00           C  
ATOM   1782  CG1 VAL A 158      85.965  30.577  33.773  1.00  0.00           C  
ATOM   1783  CG2 VAL A 158      85.870  32.778  32.585  1.00  0.00           C  
ATOM   1784  H   VAL A 158      87.251  34.373  34.611  1.00  0.00           H  
ATOM   1785  HA  VAL A 158      84.850  32.842  35.054  1.00  0.00           H  
ATOM   1786  HB  VAL A 158      87.489  32.062  33.806  1.00  0.00           H  
ATOM   1787 HG11 VAL A 158      86.361  30.057  34.645  1.00  0.00           H  
ATOM   1788 HG12 VAL A 158      84.876  30.520  33.779  1.00  0.00           H  
ATOM   1789 HG13 VAL A 158      86.348  30.109  32.866  1.00  0.00           H  
ATOM   1790 HG21 VAL A 158      84.780  32.759  32.591  1.00  0.00           H  
ATOM   1791 HG22 VAL A 158      86.215  33.812  32.604  1.00  0.00           H  
ATOM   1792 HG23 VAL A 158      86.237  32.289  31.682  1.00  0.00           H  
ATOM   1793  N   ARG A 159      87.501  32.039  36.857  1.00  0.00           N  
ATOM   1794  CA  ARG A 159      87.933  31.395  38.108  1.00  0.00           C  
ATOM   1795  C   ARG A 159      87.144  31.879  39.322  1.00  0.00           C  
ATOM   1796  O   ARG A 159      86.876  31.105  40.242  1.00  0.00           O  
ATOM   1797  CB  ARG A 159      89.428  31.636  38.357  1.00  0.00           C  
ATOM   1798  CG  ARG A 159      90.345  30.447  38.090  1.00  0.00           C  
ATOM   1799  CD  ARG A 159      90.380  29.437  39.241  1.00  0.00           C  
ATOM   1800  NE  ARG A 159      90.868  29.998  40.509  1.00  0.00           N  
ATOM   1801  CZ  ARG A 159      92.150  30.124  40.860  1.00  0.00           C  
ATOM   1802  NH1 ARG A 159      93.126  29.739  40.045  1.00  0.00           N  
ATOM   1803  NH2 ARG A 159      92.459  30.645  42.038  1.00  0.00           N1+
ATOM   1804  H   ARG A 159      88.175  32.583  36.338  1.00  0.00           H  
ATOM   1805  HA  ARG A 159      87.741  30.329  37.982  1.00  0.00           H  
ATOM   1806  HB2 ARG A 159      89.551  31.925  39.401  1.00  0.00           H  
ATOM   1807  HB3 ARG A 159      89.747  32.455  37.713  1.00  0.00           H  
ATOM   1808  HG2 ARG A 159      91.356  30.820  37.926  1.00  0.00           H  
ATOM   1809  HG3 ARG A 159      89.996  29.936  37.192  1.00  0.00           H  
ATOM   1810  HD2 ARG A 159      91.034  28.613  38.955  1.00  0.00           H  
ATOM   1811  HD3 ARG A 159      89.369  29.060  39.398  1.00  0.00           H  
ATOM   1812  HE  ARG A 159      90.174  30.315  41.171  1.00  0.00           H  
ATOM   1813 HH11 ARG A 159      92.904  29.340  39.144  1.00  0.00           H  
ATOM   1814 HH12 ARG A 159      94.090  29.845  40.326  1.00  0.00           H  
ATOM   1815 HH21 ARG A 159      93.427  30.746  42.307  1.00  0.00           H  
ATOM   1816 HH22 ARG A 159      91.726  30.942  42.667  1.00  0.00           H  
ATOM   1817  N   MET A 160      86.770  33.158  39.294  1.00  0.00           N  
ATOM   1818  CA  MET A 160      86.164  33.854  40.426  1.00  0.00           C  
ATOM   1819  C   MET A 160      84.801  33.313  40.866  1.00  0.00           C  
ATOM   1820  O   MET A 160      84.516  33.274  42.068  1.00  0.00           O  
ATOM   1821  CB  MET A 160      86.085  35.357  40.133  1.00  0.00           C  
ATOM   1822  CG  MET A 160      85.756  36.198  41.377  1.00  0.00           C  
ATOM   1823  SD  MET A 160      86.976  36.022  42.707  1.00  0.00           S  
ATOM   1824  CE  MET A 160      87.794  37.642  42.718  1.00  0.00           C  
ATOM   1825  H   MET A 160      86.914  33.677  38.439  1.00  0.00           H  
ATOM   1826  HA  MET A 160      86.822  33.666  41.274  1.00  0.00           H  
ATOM   1827  HB2 MET A 160      85.349  35.512  39.344  1.00  0.00           H  
ATOM   1828  HB3 MET A 160      87.064  35.688  39.786  1.00  0.00           H  
ATOM   1829  HG2 MET A 160      84.781  35.918  41.770  1.00  0.00           H  
ATOM   1830  HG3 MET A 160      85.683  37.248  41.113  1.00  0.00           H  
ATOM   1831  HE1 MET A 160      88.013  37.984  41.709  1.00  0.00           H  
ATOM   1832  HE2 MET A 160      87.170  38.391  43.198  1.00  0.00           H  
ATOM   1833  HE3 MET A 160      88.729  37.582  43.276  1.00  0.00           H  
ATOM   1834  N   VAL A 161      83.978  32.895  39.903  1.00  0.00           N  
ATOM   1835  CA  VAL A 161      82.643  32.350  40.191  1.00  0.00           C  
ATOM   1836  C   VAL A 161      82.719  31.111  41.101  1.00  0.00           C  
ATOM   1837  O   VAL A 161      81.966  30.993  42.070  1.00  0.00           O  
ATOM   1838  CB  VAL A 161      81.792  32.136  38.898  1.00  0.00           C  
ATOM   1839  CG1 VAL A 161      82.428  31.143  37.939  1.00  0.00           C  
ATOM   1840  CG2 VAL A 161      80.358  31.732  39.226  1.00  0.00           C  
ATOM   1841  H   VAL A 161      84.283  32.955  38.942  1.00  0.00           H  
ATOM   1842  HA  VAL A 161      82.099  33.103  40.761  1.00  0.00           H  
ATOM   1843  HB  VAL A 161      81.764  33.100  38.390  1.00  0.00           H  
ATOM   1844 HG11 VAL A 161      83.436  31.475  37.688  1.00  0.00           H  
ATOM   1845 HG12 VAL A 161      82.475  30.162  38.411  1.00  0.00           H  
ATOM   1846 HG13 VAL A 161      81.829  31.081  37.030  1.00  0.00           H  
ATOM   1847 HG21 VAL A 161      80.360  30.769  39.736  1.00  0.00           H  
ATOM   1848 HG22 VAL A 161      79.907  32.485  39.873  1.00  0.00           H  
ATOM   1849 HG23 VAL A 161      79.782  31.654  38.304  1.00  0.00           H  
ATOM   1850  N   THR A 162      83.661  30.223  40.809  1.00  0.00           N  
ATOM   1851  CA  THR A 162      83.851  29.015  41.606  1.00  0.00           C  
ATOM   1852  C   THR A 162      84.618  29.286  42.914  1.00  0.00           C  
ATOM   1853  O   THR A 162      84.305  28.687  43.948  1.00  0.00           O  
ATOM   1854  CB  THR A 162      84.427  27.822  40.781  1.00  0.00           C  
ATOM   1855  OG1 THR A 162      85.370  27.087  41.571  1.00  0.00           O  
ATOM   1856  CG2 THR A 162      85.112  28.281  39.485  1.00  0.00           C  
ATOM   1857  H   THR A 162      84.262  30.387  40.014  1.00  0.00           H  
ATOM   1858  HA  THR A 162      82.856  28.692  41.911  1.00  0.00           H  
ATOM   1859  HB  THR A 162      83.582  27.189  40.509  1.00  0.00           H  
ATOM   1860 HG21 THR A 162      84.402  28.842  38.878  1.00  0.00           H  
ATOM   1861 HG22 THR A 162      85.963  28.917  39.729  1.00  0.00           H  
ATOM   1862 HG23 THR A 162      85.458  27.410  38.928  1.00  0.00           H  
ATOM   1863  HG1 THR A 162      85.674  26.344  41.044  1.00  0.00           H  
ATOM   1864  N   VAL A 163      85.596  30.198  42.861  1.00  0.00           N  
ATOM   1865  CA  VAL A 163      86.350  30.647  44.047  1.00  0.00           C  
ATOM   1866  C   VAL A 163      85.414  31.272  45.099  1.00  0.00           C  
ATOM   1867  O   VAL A 163      85.499  30.932  46.285  1.00  0.00           O  
ATOM   1868  CB  VAL A 163      87.528  31.588  43.660  1.00  0.00           C  
ATOM   1869  CG1 VAL A 163      88.041  32.394  44.848  1.00  0.00           C  
ATOM   1870  CG2 VAL A 163      88.673  30.786  43.070  1.00  0.00           C  
ATOM   1871  H   VAL A 163      85.830  30.599  41.964  1.00  0.00           H  
ATOM   1872  HA  VAL A 163      86.801  29.768  44.507  1.00  0.00           H  
ATOM   1873  HB  VAL A 163      87.141  32.288  42.920  1.00  0.00           H  
ATOM   1874 HG11 VAL A 163      87.223  32.976  45.272  1.00  0.00           H  
ATOM   1875 HG12 VAL A 163      88.435  31.715  45.605  1.00  0.00           H  
ATOM   1876 HG13 VAL A 163      88.832  33.067  44.516  1.00  0.00           H  
ATOM   1877 HG21 VAL A 163      89.052  30.090  43.818  1.00  0.00           H  
ATOM   1878 HG22 VAL A 163      88.318  30.229  42.203  1.00  0.00           H  
ATOM   1879 HG23 VAL A 163      89.471  31.463  42.765  1.00  0.00           H  
ATOM   1880  N   CYS A 164      84.525  32.161  44.647  1.00  0.00           N  
ATOM   1881  CA  CYS A 164      83.500  32.785  45.489  1.00  0.00           C  
ATOM   1882  C   CYS A 164      82.590  31.784  46.185  1.00  0.00           C  
ATOM   1883  O   CYS A 164      82.393  31.865  47.399  1.00  0.00           O  
ATOM   1884  CB  CYS A 164      82.640  33.743  44.671  1.00  0.00           C  
ATOM   1885  SG  CYS A 164      82.898  35.467  45.100  1.00  0.00           S  
ATOM   1886  H   CYS A 164      84.561  32.417  43.671  1.00  0.00           H  
ATOM   1887  HA  CYS A 164      84.048  33.324  46.262  1.00  0.00           H  
ATOM   1888  HB2 CYS A 164      81.592  33.497  44.840  1.00  0.00           H  
ATOM   1889  HB3 CYS A 164      82.880  33.609  43.616  1.00  0.00           H  
ATOM   1890  HG  CYS A 164      84.190  35.340  45.447  1.00  0.00           H  
ATOM   1891  N   ALA A 165      82.041  30.854  45.404  1.00  0.00           N  
ATOM   1892  CA  ALA A 165      81.139  29.825  45.907  1.00  0.00           C  
ATOM   1893  C   ALA A 165      81.798  28.971  46.989  1.00  0.00           C  
ATOM   1894  O   ALA A 165      81.220  28.795  48.064  1.00  0.00           O  
ATOM   1895  CB  ALA A 165      80.643  28.955  44.767  1.00  0.00           C  
ATOM   1896  H   ALA A 165      82.260  30.862  44.418  1.00  0.00           H  
ATOM   1897  HA  ALA A 165      80.287  30.328  46.364  1.00  0.00           H  
ATOM   1898  HB1 ALA A 165      80.142  29.578  44.026  1.00  0.00           H  
ATOM   1899  HB2 ALA A 165      81.489  28.448  44.303  1.00  0.00           H  
ATOM   1900  HB3 ALA A 165      79.942  28.215  45.153  1.00  0.00           H  
ATOM   1901  N   GLU A 166      83.006  28.473  46.710  1.00  0.00           N  
ATOM   1902  CA  GLU A 166      83.749  27.639  47.659  1.00  0.00           C  
ATOM   1903  C   GLU A 166      84.103  28.395  48.940  1.00  0.00           C  
ATOM   1904  O   GLU A 166      84.021  27.827  50.034  1.00  0.00           O  
ATOM   1905  CB  GLU A 166      85.012  27.026  47.025  1.00  0.00           C  
ATOM   1906  CG  GLU A 166      84.793  26.096  45.828  1.00  0.00           C  
ATOM   1907  CD  GLU A 166      83.605  25.153  45.979  1.00  0.00           C  
ATOM   1908  OE1 GLU A 166      83.606  24.315  46.910  1.00  0.00           O  
ATOM   1909  OE2 GLU A 166      82.666  25.248  45.158  1.00  0.00           O1-
ATOM   1910  H   GLU A 166      83.422  28.679  45.813  1.00  0.00           H  
ATOM   1911  HA  GLU A 166      83.081  26.822  47.931  1.00  0.00           H  
ATOM   1912  HB2 GLU A 166      85.527  26.455  47.798  1.00  0.00           H  
ATOM   1913  HB3 GLU A 166      85.648  27.847  46.695  1.00  0.00           H  
ATOM   1914  HG2 GLU A 166      85.692  25.495  45.693  1.00  0.00           H  
ATOM   1915  HG3 GLU A 166      84.631  26.711  44.943  1.00  0.00           H  
ATOM   1916  N   SER A 167      84.473  29.672  48.793  1.00  0.00           N  
ATOM   1917  CA  SER A 167      84.807  30.546  49.922  1.00  0.00           C  
ATOM   1918  C   SER A 167      83.603  30.821  50.823  1.00  0.00           C  
ATOM   1919  O   SER A 167      83.745  30.873  52.040  1.00  0.00           O  
ATOM   1920  CB  SER A 167      85.420  31.864  49.436  1.00  0.00           C  
ATOM   1921  OG  SER A 167      85.812  32.690  50.520  1.00  0.00           O  
ATOM   1922  H   SER A 167      84.525  30.053  47.859  1.00  0.00           H  
ATOM   1923  HA  SER A 167      85.546  30.013  50.520  1.00  0.00           H  
ATOM   1924  HB2 SER A 167      84.683  32.396  48.835  1.00  0.00           H  
ATOM   1925  HB3 SER A 167      86.296  31.643  48.826  1.00  0.00           H  
ATOM   1926  HG  SER A 167      86.467  32.208  51.030  1.00  0.00           H  
ATOM   1927  N   LEU A 168      82.426  30.999  50.226  1.00  0.00           N  
ATOM   1928  CA  LEU A 168      81.205  31.183  51.004  1.00  0.00           C  
ATOM   1929  C   LEU A 168      80.734  29.885  51.660  1.00  0.00           C  
ATOM   1930  O   LEU A 168      80.347  29.901  52.832  1.00  0.00           O  
ATOM   1931  CB  LEU A 168      80.090  31.817  50.172  1.00  0.00           C  
ATOM   1932  CG  LEU A 168      78.798  32.138  50.933  1.00  0.00           C  
ATOM   1933  CD1 LEU A 168      79.002  33.115  52.087  1.00  0.00           C  
ATOM   1934  CD2 LEU A 168      77.747  32.655  49.974  1.00  0.00           C  
ATOM   1935  H   LEU A 168      82.377  31.007  49.217  1.00  0.00           H  
ATOM   1936  HA  LEU A 168      81.454  31.877  51.807  1.00  0.00           H  
ATOM   1937  HB2 LEU A 168      79.841  31.129  49.364  1.00  0.00           H  
ATOM   1938  HB3 LEU A 168      80.472  32.747  49.752  1.00  0.00           H  
ATOM   1939  HG  LEU A 168      78.458  31.206  51.384  1.00  0.00           H  
ATOM   1940 HD11 LEU A 168      79.748  32.715  52.774  1.00  0.00           H  
ATOM   1941 HD12 LEU A 168      79.345  34.073  51.696  1.00  0.00           H  
ATOM   1942 HD13 LEU A 168      78.059  33.255  52.616  1.00  0.00           H  
ATOM   1943 HD21 LEU A 168      78.091  33.587  49.526  1.00  0.00           H  
ATOM   1944 HD22 LEU A 168      77.575  31.917  49.191  1.00  0.00           H  
ATOM   1945 HD23 LEU A 168      76.818  32.833  50.515  1.00  0.00           H  
ATOM   1946  N   LYS A 169      80.776  28.780  50.906  1.00  0.00           N  
ATOM   1947  CA  LYS A 169      80.475  27.438  51.426  1.00  0.00           C  
ATOM   1948  C   LYS A 169      81.269  27.134  52.691  1.00  0.00           C  
ATOM   1949  O   LYS A 169      80.691  26.745  53.706  1.00  0.00           O  
ATOM   1950  CB  LYS A 169      80.772  26.360  50.383  1.00  0.00           C  
ATOM   1951  CG  LYS A 169      79.675  26.126  49.363  1.00  0.00           C  
ATOM   1952  CD  LYS A 169      80.110  25.052  48.380  1.00  0.00           C  
ATOM   1953  CE  LYS A 169      79.272  25.078  47.116  1.00  0.00           C  
ATOM   1954  NZ  LYS A 169      79.860  24.160  46.104  1.00  0.00           N1+
ATOM   1955  H   LYS A 169      81.027  28.872  49.932  1.00  0.00           H  
ATOM   1956  HA  LYS A 169      79.411  27.428  51.664  1.00  0.00           H  
ATOM   1957  HB2 LYS A 169      80.948  25.422  50.909  1.00  0.00           H  
ATOM   1958  HB3 LYS A 169      81.675  26.651  49.846  1.00  0.00           H  
ATOM   1959  HG2 LYS A 169      79.478  27.053  48.824  1.00  0.00           H  
ATOM   1960  HG3 LYS A 169      78.768  25.803  49.874  1.00  0.00           H  
ATOM   1961  HD2 LYS A 169      80.005  24.076  48.854  1.00  0.00           H  
ATOM   1962  HD3 LYS A 169      81.154  25.217  48.115  1.00  0.00           H  
ATOM   1963  HE2 LYS A 169      79.251  26.092  46.716  1.00  0.00           H  
ATOM   1964  HE3 LYS A 169      78.256  24.758  47.348  1.00  0.00           H  
ATOM   1965  HZ1 LYS A 169      80.801  24.456  45.888  1.00  0.00           H  
ATOM   1966  HZ2 LYS A 169      79.879  23.220  46.473  1.00  0.00           H  
ATOM   1967  HZ3 LYS A 169      79.299  24.181  45.264  1.00  0.00           H  
ATOM   1968  N   THR A 170      82.585  27.344  52.627  1.00  0.00           N  
ATOM   1969  CA  THR A 170      83.472  27.039  53.747  1.00  0.00           C  
ATOM   1970  C   THR A 170      83.144  27.862  54.998  1.00  0.00           C  
ATOM   1971  O   THR A 170      83.236  27.353  56.117  1.00  0.00           O  
ATOM   1972  CB  THR A 170      84.981  27.063  53.358  1.00  0.00           C  
ATOM   1973  OG1 THR A 170      85.760  26.537  54.436  1.00  0.00           O  
ATOM   1974  CG2 THR A 170      85.494  28.459  53.033  1.00  0.00           C  
ATOM   1975  H   THR A 170      82.980  27.725  51.779  1.00  0.00           H  
ATOM   1976  HA  THR A 170      83.272  26.003  54.020  1.00  0.00           H  
ATOM   1977  HB  THR A 170      85.080  26.455  52.459  1.00  0.00           H  
ATOM   1978 HG21 THR A 170      84.902  28.884  52.222  1.00  0.00           H  
ATOM   1979 HG22 THR A 170      85.408  29.092  53.916  1.00  0.00           H  
ATOM   1980 HG23 THR A 170      86.539  28.400  52.728  1.00  0.00           H  
ATOM   1981  HG1 THR A 170      86.678  26.530  54.155  1.00  0.00           H  
ATOM   1982  N   HIS A 171      82.720  29.109  54.789  1.00  0.00           N  
ATOM   1983  CA  HIS A 171      82.331  30.005  55.877  1.00  0.00           C  
ATOM   1984  C   HIS A 171      80.930  29.739  56.411  1.00  0.00           C  
ATOM   1985  O   HIS A 171      80.679  29.932  57.602  1.00  0.00           O  
ATOM   1986  CB  HIS A 171      82.458  31.461  55.446  1.00  0.00           C  
ATOM   1987  CG  HIS A 171      83.871  31.940  55.369  1.00  0.00           C  
ATOM   1988  ND1 HIS A 171      84.730  31.566  54.358  1.00  0.00           N1+
ATOM   1989  CD2 HIS A 171      84.577  32.766  56.174  1.00  0.00           C  
ATOM   1990  CE1 HIS A 171      85.905  32.135  54.546  1.00  0.00           C  
ATOM   1991  NE2 HIS A 171      85.840  32.868  55.642  1.00  0.00           N  
ATOM   1992  H   HIS A 171      82.665  29.449  53.839  1.00  0.00           H  
ATOM   1993  HA  HIS A 171      83.022  29.802  56.695  1.00  0.00           H  
ATOM   1994  HB2 HIS A 171      81.922  32.081  56.165  1.00  0.00           H  
ATOM   1995  HB3 HIS A 171      82.003  31.570  54.462  1.00  0.00           H  
ATOM   1996  HD1 HIS A 171      84.480  30.909  53.539  1.00  0.00           H  
ATOM   1997  HD2 HIS A 171      84.216  33.254  57.067  1.00  0.00           H  
ATOM   1998  HE2 HIS A 171      86.596  33.415  56.027  1.00  0.00           H  
ATOM   1999  HE1 HIS A 171      86.772  32.021  53.912  1.00  0.00           H  
ATOM   2000  N   LEU A 172      80.025  29.304  55.535  1.00  0.00           N  
ATOM   2001  CA  LEU A 172      78.673  28.911  55.944  1.00  0.00           C  
ATOM   2002  C   LEU A 172      78.662  27.602  56.746  1.00  0.00           C  
ATOM   2003  O   LEU A 172      77.752  27.374  57.547  1.00  0.00           O  
ATOM   2004  CB  LEU A 172      77.722  28.839  54.740  1.00  0.00           C  
ATOM   2005  CG  LEU A 172      77.336  30.138  54.011  1.00  0.00           C  
ATOM   2006  CD1 LEU A 172      76.510  29.820  52.772  1.00  0.00           C  
ATOM   2007  CD2 LEU A 172      76.600  31.131  54.900  1.00  0.00           C  
ATOM   2008  H   LEU A 172      80.278  29.243  54.559  1.00  0.00           H  
ATOM   2009  HA  LEU A 172      78.308  29.691  56.612  1.00  0.00           H  
ATOM   2010  HB2 LEU A 172      76.796  28.384  55.092  1.00  0.00           H  
ATOM   2011  HB3 LEU A 172      78.190  28.187  54.003  1.00  0.00           H  
ATOM   2012  HG  LEU A 172      78.268  30.620  53.718  1.00  0.00           H  
ATOM   2013 HD11 LEU A 172      77.073  29.151  52.122  1.00  0.00           H  
ATOM   2014 HD12 LEU A 172      75.579  29.338  53.070  1.00  0.00           H  
ATOM   2015 HD13 LEU A 172      76.286  30.743  52.238  1.00  0.00           H  
ATOM   2016 HD21 LEU A 172      75.654  30.697  55.224  1.00  0.00           H  
ATOM   2017 HD22 LEU A 172      77.212  31.361  55.772  1.00  0.00           H  
ATOM   2018 HD23 LEU A 172      76.407  32.046  54.340  1.00  0.00           H  
ATOM   2019  N   ASP A 173      79.678  26.761  56.530  1.00  0.00           N  
ATOM   2020  CA  ASP A 173      79.927  25.567  57.351  1.00  0.00           C  
ATOM   2021  C   ASP A 173      80.527  25.916  58.720  1.00  0.00           C  
ATOM   2022  O   ASP A 173      80.498  25.100  59.643  1.00  0.00           O  
ATOM   2023  CB  ASP A 173      80.857  24.593  56.615  1.00  0.00           C  
ATOM   2024  CG  ASP A 173      80.189  23.910  55.416  1.00  0.00           C  
ATOM   2025  OD1 ASP A 173      78.958  24.045  55.224  1.00  0.00           O  
ATOM   2026  OD2 ASP A 173      80.913  23.224  54.660  1.00  0.00           O1-
ATOM   2027  H   ASP A 173      80.307  26.956  55.764  1.00  0.00           H  
ATOM   2028  HA  ASP A 173      78.960  25.094  57.522  1.00  0.00           H  
ATOM   2029  HB2 ASP A 173      81.179  23.824  57.317  1.00  0.00           H  
ATOM   2030  HB3 ASP A 173      81.726  25.146  56.259  1.00  0.00           H  
ATOM   2031  N   ARG A 174      81.075  27.127  58.830  1.00  0.00           N  
ATOM   2032  CA  ARG A 174      81.714  27.622  60.048  1.00  0.00           C  
ATOM   2033  C   ARG A 174      80.946  28.811  60.658  1.00  0.00           C  
ATOM   2034  O   ARG A 174      81.551  29.770  61.157  1.00  0.00           O  
ATOM   2035  CB  ARG A 174      83.174  27.991  59.751  1.00  0.00           C  
ATOM   2036  CG  ARG A 174      84.187  26.916  60.110  1.00  0.00           C  
ATOM   2037  CD  ARG A 174      85.405  26.959  59.199  1.00  0.00           C  
ATOM   2038  NE  ARG A 174      85.145  26.225  57.960  1.00  0.00           N  
ATOM   2039  CZ  ARG A 174      85.502  24.961  57.724  1.00  0.00           C  
ATOM   2040  NH1 ARG A 174      86.167  24.252  58.633  1.00  0.00           N  
ATOM   2041  NH2 ARG A 174      85.195  24.400  56.560  1.00  0.00           N1+
ATOM   2042  H   ARG A 174      81.047  27.737  58.026  1.00  0.00           H  
ATOM   2043  HA  ARG A 174      81.695  26.827  60.793  1.00  0.00           H  
ATOM   2044  HB2 ARG A 174      83.419  28.890  60.316  1.00  0.00           H  
ATOM   2045  HB3 ARG A 174      83.262  28.197  58.684  1.00  0.00           H  
ATOM   2046  HG2 ARG A 174      83.712  25.939  60.018  1.00  0.00           H  
ATOM   2047  HG3 ARG A 174      84.511  27.067  61.140  1.00  0.00           H  
ATOM   2048  HD2 ARG A 174      86.253  26.506  59.713  1.00  0.00           H  
ATOM   2049  HD3 ARG A 174      85.637  27.997  58.959  1.00  0.00           H  
ATOM   2050  HE  ARG A 174      84.656  26.714  57.224  1.00  0.00           H  
ATOM   2051 HH11 ARG A 174      86.433  23.298  58.434  1.00  0.00           H  
ATOM   2052 HH12 ARG A 174      86.406  24.668  59.522  1.00  0.00           H  
ATOM   2053 HH21 ARG A 174      84.691  24.928  55.862  1.00  0.00           H  
ATOM   2054 HH22 ARG A 174      85.466  23.445  56.372  1.00  0.00           H  
ATOM   2055  N   LEU A 175      79.613  28.724  60.633  1.00  0.00           N  
ATOM   2056  CA  LEU A 175      78.727  29.795  61.125  1.00  0.00           C  
ATOM   2057  C   LEU A 175      78.848  30.120  62.622  1.00  0.00           C  
ATOM   2058  O   LEU A 175      78.437  31.195  63.059  1.00  0.00           O  
ATOM   2059  CB  LEU A 175      77.271  29.516  60.729  1.00  0.00           C  
ATOM   2060  CG  LEU A 175      76.493  30.461  59.787  1.00  0.00           C  
ATOM   2061  CD1 LEU A 175      77.332  31.431  58.956  1.00  0.00           C  
ATOM   2062  CD2 LEU A 175      75.566  29.661  58.885  1.00  0.00           C  
ATOM   2063  H   LEU A 175      79.192  27.885  60.260  1.00  0.00           H  
ATOM   2064  HA  LEU A 175      79.077  30.700  60.628  1.00  0.00           H  
ATOM   2065  HB2 LEU A 175      76.703  29.473  61.658  1.00  0.00           H  
ATOM   2066  HB3 LEU A 175      77.265  28.535  60.254  1.00  0.00           H  
ATOM   2067  HG  LEU A 175      75.927  31.104  60.461  1.00  0.00           H  
ATOM   2068 HD11 LEU A 175      77.983  32.005  59.615  1.00  0.00           H  
ATOM   2069 HD12 LEU A 175      77.939  30.870  58.245  1.00  0.00           H  
ATOM   2070 HD13 LEU A 175      76.673  32.110  58.414  1.00  0.00           H  
ATOM   2071 HD21 LEU A 175      76.159  29.029  58.224  1.00  0.00           H  
ATOM   2072 HD22 LEU A 175      74.914  29.037  59.496  1.00  0.00           H  
ATOM   2073 HD23 LEU A 175      74.961  30.344  58.288  1.00  0.00           H  
ATOM   2074  N   GLU A 176      79.441  29.201  63.385  1.00  0.00           N  
ATOM   2075  CA  GLU A 176      79.745  29.399  64.807  1.00  0.00           C  
ATOM   2076  C   GLU A 176      80.686  30.583  65.080  1.00  0.00           C  
ATOM   2077  O   GLU A 176      80.711  31.122  66.194  1.00  0.00           O  
ATOM   2078  CB  GLU A 176      80.333  28.117  65.405  1.00  0.00           C  
ATOM   2079  CG  GLU A 176      81.726  27.736  64.897  1.00  0.00           C  
ATOM   2080  CD  GLU A 176      81.722  26.838  63.668  1.00  0.00           C  
ATOM   2081  OE1 GLU A 176      80.642  26.575  63.088  1.00  0.00           O  
ATOM   2082  OE2 GLU A 176      82.821  26.384  63.280  1.00  0.00           O1-
ATOM   2083  H   GLU A 176      79.695  28.320  62.961  1.00  0.00           H  
ATOM   2084  HA  GLU A 176      78.798  29.641  65.289  1.00  0.00           H  
ATOM   2085  HB2 GLU A 176      79.654  27.296  65.174  1.00  0.00           H  
ATOM   2086  HB3 GLU A 176      80.393  28.246  66.486  1.00  0.00           H  
ATOM   2087  HG2 GLU A 176      82.251  27.215  65.698  1.00  0.00           H  
ATOM   2088  HG3 GLU A 176      82.261  28.653  64.648  1.00  0.00           H  
ATOM   2089  N   GLU A 177      81.449  30.966  64.053  1.00  0.00           N  
ATOM   2090  CA  GLU A 177      82.434  32.048  64.114  1.00  0.00           C  
ATOM   2091  C   GLU A 177      81.794  33.435  64.124  1.00  0.00           C  
ATOM   2092  O   GLU A 177      82.458  34.432  64.428  1.00  0.00           O  
ATOM   2093  CB  GLU A 177      83.373  31.943  62.913  1.00  0.00           C  
ATOM   2094  CG  GLU A 177      84.413  30.840  63.018  1.00  0.00           C  
ATOM   2095  CD  GLU A 177      85.745  31.338  63.549  1.00  0.00           C  
ATOM   2096  OE1 GLU A 177      85.786  31.952  64.644  1.00  0.00           O  
ATOM   2097  OE2 GLU A 177      86.764  31.108  62.862  1.00  0.00           O1-
ATOM   2098  H   GLU A 177      81.339  30.477  63.176  1.00  0.00           H  
ATOM   2099  HA  GLU A 177      82.979  31.933  65.051  1.00  0.00           H  
ATOM   2100  HB2 GLU A 177      83.895  32.894  62.806  1.00  0.00           H  
ATOM   2101  HB3 GLU A 177      82.769  31.758  62.025  1.00  0.00           H  
ATOM   2102  HG2 GLU A 177      84.570  30.414  62.027  1.00  0.00           H  
ATOM   2103  HG3 GLU A 177      84.036  30.069  63.690  1.00  0.00           H  
ATOM   2104  N   VAL A 178      80.499  33.476  63.815  1.00  0.00           N  
ATOM   2105  CA  VAL A 178      79.800  34.691  63.407  1.00  0.00           C  
ATOM   2106  C   VAL A 178      78.369  34.757  63.989  1.00  0.00           C  
ATOM   2107  O   VAL A 178      77.700  35.791  63.892  1.00  0.00           O  
ATOM   2108  CB  VAL A 178      79.895  34.819  61.850  1.00  0.00           C  
ATOM   2109  CG1 VAL A 178      78.595  35.228  61.166  1.00  0.00           C  
ATOM   2110  CG2 VAL A 178      81.057  35.717  61.458  1.00  0.00           C  
ATOM   2111  H   VAL A 178      79.970  32.617  63.866  1.00  0.00           H  
ATOM   2112  HA  VAL A 178      80.281  35.573  63.829  1.00  0.00           H  
ATOM   2113  HB  VAL A 178      80.088  33.813  61.477  1.00  0.00           H  
ATOM   2114 HG11 VAL A 178      77.804  34.531  61.442  1.00  0.00           H  
ATOM   2115 HG12 VAL A 178      78.319  36.234  61.482  1.00  0.00           H  
ATOM   2116 HG13 VAL A 178      78.733  35.212  60.085  1.00  0.00           H  
ATOM   2117 HG21 VAL A 178      80.876  36.727  61.826  1.00  0.00           H  
ATOM   2118 HG22 VAL A 178      81.978  35.331  61.895  1.00  0.00           H  
ATOM   2119 HG23 VAL A 178      81.150  35.737  60.372  1.00  0.00           H  
ATOM   2120  N   THR A 179      77.935  33.667  64.629  1.00  0.00           N  
ATOM   2121  CA  THR A 179      76.579  33.552  65.189  1.00  0.00           C  
ATOM   2122  C   THR A 179      76.536  33.723  66.716  1.00  0.00           C  
ATOM   2123  O   THR A 179      77.350  33.151  67.445  1.00  0.00           O  
ATOM   2124  CB  THR A 179      75.892  32.223  64.770  1.00  0.00           C  
ATOM   2125  OG1 THR A 179      76.028  32.034  63.357  1.00  0.00           O  
ATOM   2126  CG2 THR A 179      74.401  32.213  65.113  1.00  0.00           C  
ATOM   2127  H   THR A 179      78.567  32.886  64.733  1.00  0.00           H  
ATOM   2128  HA  THR A 179      76.017  34.382  64.761  1.00  0.00           H  
ATOM   2129  HB  THR A 179      76.382  31.420  65.322  1.00  0.00           H  
ATOM   2130 HG21 THR A 179      74.274  32.368  66.184  1.00  0.00           H  
ATOM   2131 HG22 THR A 179      73.897  33.011  64.568  1.00  0.00           H  
ATOM   2132 HG23 THR A 179      73.970  31.252  64.831  1.00  0.00           H  
ATOM   2133  HG1 THR A 179      76.966  32.029  63.154  1.00  0.00           H  
ATOM   2134  N   ASN A 180      75.562  34.526  67.152  1.00  0.00           N  
ATOM   2135  CA  ASN A 180      75.207  34.815  68.548  1.00  0.00           C  
ATOM   2136  C   ASN A 180      74.554  33.619  69.255  1.00  0.00           C  
ATOM   2137  O   ASN A 180      74.135  32.653  68.604  1.00  0.00           O  
ATOM   2138  CB  ASN A 180      74.200  35.969  68.523  1.00  0.00           C  
ATOM   2139  CG  ASN A 180      74.164  36.768  69.800  1.00  0.00           C  
ATOM   2140  OD1 ASN A 180      75.196  37.151  70.354  1.00  0.00           O  
ATOM   2141  ND2 ASN A 180      72.958  37.061  70.256  1.00  0.00           N  
ATOM   2142  H   ASN A 180      75.008  34.986  66.443  1.00  0.00           H  
ATOM   2143  HA  ASN A 180      76.118  35.056  69.096  1.00  0.00           H  
ATOM   2144  HB2 ASN A 180      73.207  35.556  68.347  1.00  0.00           H  
ATOM   2145  HB3 ASN A 180      74.464  36.639  67.705  1.00  0.00           H  
ATOM   2146 HD21 ASN A 180      72.139  36.726  69.769  1.00  0.00           H  
ATOM   2147 HD22 ASN A 180      72.856  37.620  71.091  1.00  0.00           H  
ATOM   2148  N   GLU A 181      74.455  33.706  70.585  1.00  0.00           N  
ATOM   2149  CA  GLU A 181      73.694  32.749  71.401  1.00  0.00           C  
ATOM   2150  C   GLU A 181      72.216  32.672  71.000  1.00  0.00           C  
ATOM   2151  O   GLU A 181      71.653  31.578  70.907  1.00  0.00           O  
ATOM   2152  CB  GLU A 181      73.832  33.083  72.895  1.00  0.00           C  
ATOM   2153  CG  GLU A 181      73.236  32.056  73.859  1.00  0.00           C  
ATOM   2154  CD  GLU A 181      73.861  30.669  73.748  1.00  0.00           C  
ATOM   2155  OE1 GLU A 181      73.127  29.683  73.983  1.00  0.00           O  
ATOM   2156  OE2 GLU A 181      75.074  30.559  73.431  1.00  0.00           O1-
ATOM   2157  H   GLU A 181      74.926  34.467  71.053  1.00  0.00           H  
ATOM   2158  HA  GLU A 181      74.123  31.765  71.214  1.00  0.00           H  
ATOM   2159  HB2 GLU A 181      73.336  34.037  73.073  1.00  0.00           H  
ATOM   2160  HB3 GLU A 181      74.894  33.178  73.121  1.00  0.00           H  
ATOM   2161  HG2 GLU A 181      72.169  31.969  73.652  1.00  0.00           H  
ATOM   2162  HG3 GLU A 181      73.380  32.417  74.877  1.00  0.00           H  
ATOM   2163  N   SER A 182      71.607  33.831  70.753  1.00  0.00           N  
ATOM   2164  CA  SER A 182      70.211  33.911  70.301  1.00  0.00           C  
ATOM   2165  C   SER A 182      70.044  33.761  68.778  1.00  0.00           C  
ATOM   2166  O   SER A 182      68.993  34.104  68.228  1.00  0.00           O  
ATOM   2167  CB  SER A 182      69.522  35.180  70.835  1.00  0.00           C  
ATOM   2168  OG  SER A 182      70.452  36.213  71.128  1.00  0.00           O  
ATOM   2169  H   SER A 182      72.125  34.688  70.881  1.00  0.00           H  
ATOM   2170  HA  SER A 182      69.705  33.047  70.731  1.00  0.00           H  
ATOM   2171  HB2 SER A 182      68.979  34.928  71.746  1.00  0.00           H  
ATOM   2172  HB3 SER A 182      68.821  35.542  70.083  1.00  0.00           H  
ATOM   2173  HG  SER A 182      69.956  36.965  71.460  1.00  0.00           H  
ATOM   2174  N   GLY A 183      71.080  33.238  68.114  1.00  0.00           N  
ATOM   2175  CA  GLY A 183      71.044  32.919  66.681  1.00  0.00           C  
ATOM   2176  C   GLY A 183      71.333  34.057  65.709  1.00  0.00           C  
ATOM   2177  O   GLY A 183      71.168  33.891  64.497  1.00  0.00           O  
ATOM   2178  H   GLY A 183      71.932  33.053  68.624  1.00  0.00           H  
ATOM   2179  HA2 GLY A 183      70.048  32.538  66.454  1.00  0.00           H  
ATOM   2180  HA3 GLY A 183      71.782  32.137  66.500  1.00  0.00           H  
ATOM   2181  N   TYR A 184      71.775  35.201  66.234  1.00  0.00           N  
ATOM   2182  CA  TYR A 184      72.025  36.394  65.423  1.00  0.00           C  
ATOM   2183  C   TYR A 184      73.371  36.310  64.700  1.00  0.00           C  
ATOM   2184  O   TYR A 184      74.427  36.217  65.339  1.00  0.00           O  
ATOM   2185  CB  TYR A 184      71.968  37.675  66.277  1.00  0.00           C  
ATOM   2186  CG  TYR A 184      70.721  37.899  67.123  1.00  0.00           C  
ATOM   2187  CD1 TYR A 184      70.784  38.692  68.277  1.00  0.00           C  
ATOM   2188  CD2 TYR A 184      69.476  37.340  66.771  1.00  0.00           C  
ATOM   2189  CE1 TYR A 184      69.656  38.918  69.057  1.00  0.00           C  
ATOM   2190  CE2 TYR A 184      68.344  37.554  67.549  1.00  0.00           C  
ATOM   2191  CZ  TYR A 184      68.438  38.344  68.687  1.00  0.00           C  
ATOM   2192  OH  TYR A 184      67.314  38.561  69.454  1.00  0.00           O  
ATOM   2193  H   TYR A 184      71.944  35.246  67.229  1.00  0.00           H  
ATOM   2194  HA  TYR A 184      71.234  36.439  64.674  1.00  0.00           H  
ATOM   2195  HB2 TYR A 184      72.060  38.524  65.600  1.00  0.00           H  
ATOM   2196  HB3 TYR A 184      72.823  37.655  66.953  1.00  0.00           H  
ATOM   2197  HD1 TYR A 184      71.726  39.135  68.565  1.00  0.00           H  
ATOM   2198  HD2 TYR A 184      69.400  36.734  65.880  1.00  0.00           H  
ATOM   2199  HE1 TYR A 184      69.721  39.533  69.942  1.00  0.00           H  
ATOM   2200  HE2 TYR A 184      67.400  37.110  67.271  1.00  0.00           H  
ATOM   2201  HH  TYR A 184      66.516  38.134  69.134  1.00  0.00           H  
ATOM   2202  N   VAL A 185      73.333  36.349  63.368  1.00  0.00           N  
ATOM   2203  CA  VAL A 185      74.565  36.308  62.567  1.00  0.00           C  
ATOM   2204  C   VAL A 185      75.091  37.711  62.249  1.00  0.00           C  
ATOM   2205  O   VAL A 185      74.331  38.601  61.853  1.00  0.00           O  
ATOM   2206  CB  VAL A 185      74.452  35.422  61.292  1.00  0.00           C  
ATOM   2207  CG1 VAL A 185      74.215  33.966  61.663  1.00  0.00           C  
ATOM   2208  CG2 VAL A 185      73.340  35.884  60.373  1.00  0.00           C  
ATOM   2209  H   VAL A 185      72.440  36.408  62.900  1.00  0.00           H  
ATOM   2210  HA  VAL A 185      75.307  35.818  63.197  1.00  0.00           H  
ATOM   2211  HB  VAL A 185      75.400  35.518  60.763  1.00  0.00           H  
ATOM   2212 HG11 VAL A 185      75.024  33.619  62.306  1.00  0.00           H  
ATOM   2213 HG12 VAL A 185      73.266  33.876  62.192  1.00  0.00           H  
ATOM   2214 HG13 VAL A 185      74.185  33.360  60.757  1.00  0.00           H  
ATOM   2215 HG21 VAL A 185      72.383  35.794  60.887  1.00  0.00           H  
ATOM   2216 HG22 VAL A 185      73.507  36.925  60.095  1.00  0.00           H  
ATOM   2217 HG23 VAL A 185      73.330  35.265  59.476  1.00  0.00           H  
ATOM   2218  N   ASP A 186      76.390  37.896  62.475  1.00  0.00           N  
ATOM   2219  CA  ASP A 186      77.100  39.119  62.106  1.00  0.00           C  
ATOM   2220  C   ASP A 186      77.446  39.050  60.613  1.00  0.00           C  
ATOM   2221  O   ASP A 186      78.523  38.578  60.223  1.00  0.00           O  
ATOM   2222  CB  ASP A 186      78.357  39.279  62.972  1.00  0.00           C  
ATOM   2223  CG  ASP A 186      79.089  40.601  62.739  1.00  0.00           C  
ATOM   2224  OD1 ASP A 186      80.056  40.849  63.490  1.00  0.00           O  
ATOM   2225  OD2 ASP A 186      78.737  41.387  61.826  1.00  0.00           O1-
ATOM   2226  H   ASP A 186      76.910  37.155  62.923  1.00  0.00           H  
ATOM   2227  HA  ASP A 186      76.472  39.993  62.282  1.00  0.00           H  
ATOM   2228  HB2 ASP A 186      79.040  38.461  62.744  1.00  0.00           H  
ATOM   2229  HB3 ASP A 186      78.064  39.226  64.020  1.00  0.00           H  
ATOM   2230  N   VAL A 187      76.516  39.530  59.792  1.00  0.00           N  
ATOM   2231  CA  VAL A 187      76.592  39.393  58.335  1.00  0.00           C  
ATOM   2232  C   VAL A 187      77.720  40.236  57.733  1.00  0.00           C  
ATOM   2233  O   VAL A 187      78.473  39.751  56.882  1.00  0.00           O  
ATOM   2234  CB  VAL A 187      75.214  39.649  57.680  1.00  0.00           C  
ATOM   2235  CG1 VAL A 187      75.294  39.670  56.161  1.00  0.00           C  
ATOM   2236  CG2 VAL A 187      74.250  38.563  58.113  1.00  0.00           C  
ATOM   2237  H   VAL A 187      75.722  40.010  60.191  1.00  0.00           H  
ATOM   2238  HA  VAL A 187      76.855  38.360  58.108  1.00  0.00           H  
ATOM   2239  HB  VAL A 187      74.867  40.629  58.007  1.00  0.00           H  
ATOM   2240 HG11 VAL A 187      75.993  40.444  55.845  1.00  0.00           H  
ATOM   2241 HG12 VAL A 187      75.639  38.700  55.802  1.00  0.00           H  
ATOM   2242 HG13 VAL A 187      74.307  39.880  55.748  1.00  0.00           H  
ATOM   2243 HG21 VAL A 187      74.618  37.594  57.775  1.00  0.00           H  
ATOM   2244 HG22 VAL A 187      74.169  38.562  59.200  1.00  0.00           H  
ATOM   2245 HG23 VAL A 187      73.270  38.752  57.675  1.00  0.00           H  
ATOM   2246  N   LEU A 188      77.834  41.480  58.200  1.00  0.00           N  
ATOM   2247  CA  LEU A 188      78.931  42.373  57.840  1.00  0.00           C  
ATOM   2248  C   LEU A 188      80.298  41.689  57.973  1.00  0.00           C  
ATOM   2249  O   LEU A 188      81.065  41.666  57.010  1.00  0.00           O  
ATOM   2250  CB  LEU A 188      78.858  43.657  58.676  1.00  0.00           C  
ATOM   2251  CG  LEU A 188      78.381  45.015  58.123  1.00  0.00           C  
ATOM   2252  CD1 LEU A 188      77.879  45.001  56.684  1.00  0.00           C  
ATOM   2253  CD2 LEU A 188      77.352  45.646  59.049  1.00  0.00           C  
ATOM   2254  H   LEU A 188      77.126  41.821  58.834  1.00  0.00           H  
ATOM   2255  HA  LEU A 188      78.821  42.637  56.788  1.00  0.00           H  
ATOM   2256  HB2 LEU A 188      79.869  43.827  59.047  1.00  0.00           H  
ATOM   2257  HB3 LEU A 188      78.197  43.429  59.512  1.00  0.00           H  
ATOM   2258  HG  LEU A 188      79.281  45.629  58.093  1.00  0.00           H  
ATOM   2259 HD11 LEU A 188      78.643  44.570  56.037  1.00  0.00           H  
ATOM   2260 HD12 LEU A 188      76.970  44.402  56.622  1.00  0.00           H  
ATOM   2261 HD13 LEU A 188      77.664  46.021  56.364  1.00  0.00           H  
ATOM   2262 HD21 LEU A 188      76.456  45.026  59.073  1.00  0.00           H  
ATOM   2263 HD22 LEU A 188      77.767  45.724  60.054  1.00  0.00           H  
ATOM   2264 HD23 LEU A 188      77.096  46.640  58.684  1.00  0.00           H  
ATOM   2265  N   THR A 189      80.570  41.097  59.139  1.00  0.00           N  
ATOM   2266  CA  THR A 189      81.826  40.368  59.377  1.00  0.00           C  
ATOM   2267  C   THR A 189      81.944  39.149  58.467  1.00  0.00           C  
ATOM   2268  O   THR A 189      82.998  38.936  57.864  1.00  0.00           O  
ATOM   2269  CB  THR A 189      81.997  39.970  60.862  1.00  0.00           C  
ATOM   2270  OG1 THR A 189      81.973  41.151  61.665  1.00  0.00           O  
ATOM   2271  CG2 THR A 189      83.318  39.258  61.116  1.00  0.00           C  
ATOM   2272  H   THR A 189      79.890  41.152  59.884  1.00  0.00           H  
ATOM   2273  HA  THR A 189      82.638  41.052  59.131  1.00  0.00           H  
ATOM   2274  HB  THR A 189      81.182  39.292  61.116  1.00  0.00           H  
ATOM   2275 HG21 THR A 189      83.373  38.363  60.497  1.00  0.00           H  
ATOM   2276 HG22 THR A 189      84.144  39.924  60.866  1.00  0.00           H  
ATOM   2277 HG23 THR A 189      83.383  38.977  62.167  1.00  0.00           H  
ATOM   2278  HG1 THR A 189      81.226  41.080  62.263  1.00  0.00           H  
ATOM   2279  N   LEU A 190      80.864  38.374  58.360  1.00  0.00           N  
ATOM   2280  CA  LEU A 190      80.844  37.188  57.511  1.00  0.00           C  
ATOM   2281  C   LEU A 190      81.228  37.539  56.075  1.00  0.00           C  
ATOM   2282  O   LEU A 190      82.140  36.925  55.504  1.00  0.00           O  
ATOM   2283  CB  LEU A 190      79.470  36.499  57.555  1.00  0.00           C  
ATOM   2284  CG  LEU A 190      79.198  35.325  56.594  1.00  0.00           C  
ATOM   2285  CD1 LEU A 190      80.005  34.074  56.936  1.00  0.00           C  
ATOM   2286  CD2 LEU A 190      77.707  35.024  56.549  1.00  0.00           C  
ATOM   2287  H   LEU A 190      80.034  38.616  58.883  1.00  0.00           H  
ATOM   2288  HA  LEU A 190      81.584  36.488  57.899  1.00  0.00           H  
ATOM   2289  HB2 LEU A 190      78.721  37.263  57.347  1.00  0.00           H  
ATOM   2290  HB3 LEU A 190      79.333  36.122  58.568  1.00  0.00           H  
ATOM   2291  HG  LEU A 190      79.531  35.634  55.603  1.00  0.00           H  
ATOM   2292 HD11 LEU A 190      81.068  34.316  56.935  1.00  0.00           H  
ATOM   2293 HD12 LEU A 190      79.715  33.713  57.923  1.00  0.00           H  
ATOM   2294 HD13 LEU A 190      79.808  33.300  56.194  1.00  0.00           H  
ATOM   2295 HD21 LEU A 190      77.369  34.714  57.538  1.00  0.00           H  
ATOM   2296 HD22 LEU A 190      77.165  35.919  56.243  1.00  0.00           H  
ATOM   2297 HD23 LEU A 190      77.519  34.223  55.834  1.00  0.00           H  
ATOM   2298  N   LEU A 191      80.549  38.548  55.524  1.00  0.00           N  
ATOM   2299  CA  LEU A 191      80.737  38.970  54.137  1.00  0.00           C  
ATOM   2300  C   LEU A 191      82.129  39.540  53.878  1.00  0.00           C  
ATOM   2301  O   LEU A 191      82.720  39.280  52.822  1.00  0.00           O  
ATOM   2302  CB  LEU A 191      79.641  39.955  53.702  1.00  0.00           C  
ATOM   2303  CG  LEU A 191      78.207  39.434  53.525  1.00  0.00           C  
ATOM   2304  CD1 LEU A 191      77.272  40.596  53.245  1.00  0.00           C  
ATOM   2305  CD2 LEU A 191      78.092  38.381  52.429  1.00  0.00           C  
ATOM   2306  H   LEU A 191      79.875  39.042  56.091  1.00  0.00           H  
ATOM   2307  HA  LEU A 191      80.650  38.073  53.524  1.00  0.00           H  
ATOM   2308  HB2 LEU A 191      79.950  40.376  52.745  1.00  0.00           H  
ATOM   2309  HB3 LEU A 191      79.605  40.746  54.452  1.00  0.00           H  
ATOM   2310  HG  LEU A 191      77.921  38.945  54.456  1.00  0.00           H  
ATOM   2311 HD11 LEU A 191      77.331  41.315  54.062  1.00  0.00           H  
ATOM   2312 HD12 LEU A 191      77.563  41.080  52.313  1.00  0.00           H  
ATOM   2313 HD13 LEU A 191      76.250  40.227  53.159  1.00  0.00           H  
ATOM   2314 HD21 LEU A 191      78.369  38.822  51.471  1.00  0.00           H  
ATOM   2315 HD22 LEU A 191      78.760  37.549  52.653  1.00  0.00           H  
ATOM   2316 HD23 LEU A 191      77.065  38.019  52.379  1.00  0.00           H  
ATOM   2317  N   ARG A 192      82.642  40.304  54.845  1.00  0.00           N  
ATOM   2318  CA  ARG A 192      83.990  40.875  54.761  1.00  0.00           C  
ATOM   2319  C   ARG A 192      85.049  39.779  54.719  1.00  0.00           C  
ATOM   2320  O   ARG A 192      85.992  39.851  53.927  1.00  0.00           O  
ATOM   2321  CB  ARG A 192      84.253  41.840  55.920  1.00  0.00           C  
ATOM   2322  CG  ARG A 192      83.558  43.180  55.761  1.00  0.00           C  
ATOM   2323  CD  ARG A 192      83.853  44.138  56.895  1.00  0.00           C  
ATOM   2324  NE  ARG A 192      83.185  45.417  56.658  1.00  0.00           N  
ATOM   2325  CZ  ARG A 192      82.264  45.968  57.450  1.00  0.00           C  
ATOM   2326  NH1 ARG A 192      81.883  45.375  58.583  1.00  0.00           N  
ATOM   2327  NH2 ARG A 192      81.729  47.133  57.110  1.00  0.00           N1+
ATOM   2328  H   ARG A 192      82.082  40.496  55.663  1.00  0.00           H  
ATOM   2329  HA  ARG A 192      84.053  41.440  53.831  1.00  0.00           H  
ATOM   2330  HB2 ARG A 192      85.327  42.014  55.987  1.00  0.00           H  
ATOM   2331  HB3 ARG A 192      83.902  41.376  56.842  1.00  0.00           H  
ATOM   2332  HG2 ARG A 192      82.482  43.010  55.721  1.00  0.00           H  
ATOM   2333  HG3 ARG A 192      83.889  43.634  54.827  1.00  0.00           H  
ATOM   2334  HD2 ARG A 192      84.929  44.300  56.960  1.00  0.00           H  
ATOM   2335  HD3 ARG A 192      83.493  43.711  57.831  1.00  0.00           H  
ATOM   2336  HE  ARG A 192      83.443  45.926  55.825  1.00  0.00           H  
ATOM   2337 HH11 ARG A 192      82.286  44.488  58.849  1.00  0.00           H  
ATOM   2338 HH12 ARG A 192      81.192  45.813  59.175  1.00  0.00           H  
ATOM   2339 HH21 ARG A 192      81.038  47.565  57.707  1.00  0.00           H  
ATOM   2340 HH22 ARG A 192      82.012  47.588  56.254  1.00  0.00           H  
ATOM   2341  N   ARG A 193      84.863  38.757  55.553  1.00  0.00           N  
ATOM   2342  CA  ARG A 193      85.792  37.633  55.649  1.00  0.00           C  
ATOM   2343  C   ARG A 193      85.819  36.774  54.384  1.00  0.00           C  
ATOM   2344  O   ARG A 193      86.894  36.321  53.982  1.00  0.00           O  
ATOM   2345  CB  ARG A 193      85.495  36.783  56.889  1.00  0.00           C  
ATOM   2346  CG  ARG A 193      85.992  37.403  58.187  1.00  0.00           C  
ATOM   2347  CD  ARG A 193      85.593  36.587  59.406  1.00  0.00           C  
ATOM   2348  NE  ARG A 193      86.036  37.237  60.643  1.00  0.00           N  
ATOM   2349  CZ  ARG A 193      85.808  36.791  61.879  1.00  0.00           C  
ATOM   2350  NH1 ARG A 193      85.127  35.670  62.093  1.00  0.00           N  
ATOM   2351  NH2 ARG A 193      86.266  37.480  62.913  1.00  0.00           N1+
ATOM   2352  H   ARG A 193      84.044  38.759  56.145  1.00  0.00           H  
ATOM   2353  HA  ARG A 193      86.790  38.060  55.752  1.00  0.00           H  
ATOM   2354  HB2 ARG A 193      85.976  35.813  56.765  1.00  0.00           H  
ATOM   2355  HB3 ARG A 193      84.416  36.647  56.963  1.00  0.00           H  
ATOM   2356  HG2 ARG A 193      85.570  38.404  58.282  1.00  0.00           H  
ATOM   2357  HG3 ARG A 193      87.079  37.469  58.150  1.00  0.00           H  
ATOM   2358  HD2 ARG A 193      86.050  35.600  59.339  1.00  0.00           H  
ATOM   2359  HD3 ARG A 193      84.508  36.484  59.426  1.00  0.00           H  
ATOM   2360  HE  ARG A 193      86.559  38.096  60.551  1.00  0.00           H  
ATOM   2361 HH11 ARG A 193      84.963  35.351  63.037  1.00  0.00           H  
ATOM   2362 HH12 ARG A 193      84.773  35.137  61.311  1.00  0.00           H  
ATOM   2363 HH21 ARG A 193      86.785  38.333  62.761  1.00  0.00           H  
ATOM   2364 HH22 ARG A 193      86.097  37.152  63.853  1.00  0.00           H  
ATOM   2365  N   VAL A 194      84.655  36.563  53.758  1.00  0.00           N  
ATOM   2366  CA  VAL A 194      84.602  35.798  52.504  1.00  0.00           C  
ATOM   2367  C   VAL A 194      85.183  36.616  51.358  1.00  0.00           C  
ATOM   2368  O   VAL A 194      85.900  36.072  50.522  1.00  0.00           O  
ATOM   2369  CB  VAL A 194      83.210  35.187  52.147  1.00  0.00           C  
ATOM   2370  CG1 VAL A 194      82.642  34.399  53.311  1.00  0.00           C  
ATOM   2371  CG2 VAL A 194      82.197  36.230  51.695  1.00  0.00           C  
ATOM   2372  H   VAL A 194      83.802  36.934  54.152  1.00  0.00           H  
ATOM   2373  HA  VAL A 194      85.226  34.920  52.672  1.00  0.00           H  
ATOM   2374  HB  VAL A 194      83.389  34.518  51.306  1.00  0.00           H  
ATOM   2375 HG11 VAL A 194      83.351  33.626  53.607  1.00  0.00           H  
ATOM   2376 HG12 VAL A 194      82.464  35.070  54.151  1.00  0.00           H  
ATOM   2377 HG13 VAL A 194      81.702  33.935  53.011  1.00  0.00           H  
ATOM   2378 HG21 VAL A 194      81.994  36.919  52.515  1.00  0.00           H  
ATOM   2379 HG22 VAL A 194      82.599  36.784  50.847  1.00  0.00           H  
ATOM   2380 HG23 VAL A 194      81.272  35.734  51.400  1.00  0.00           H  
ATOM   2381  N   MET A 195      84.898  37.921  51.357  1.00  0.00           N  
ATOM   2382  CA  MET A 195      85.409  38.835  50.340  1.00  0.00           C  
ATOM   2383  C   MET A 195      86.932  38.941  50.353  1.00  0.00           C  
ATOM   2384  O   MET A 195      87.546  39.009  49.284  1.00  0.00           O  
ATOM   2385  CB  MET A 195      84.714  40.206  50.373  1.00  0.00           C  
ATOM   2386  CG  MET A 195      84.014  40.526  49.057  1.00  0.00           C  
ATOM   2387  SD  MET A 195      82.501  39.601  48.681  1.00  0.00           S  
ATOM   2388  CE  MET A 195      83.109  38.465  47.392  1.00  0.00           C  
ATOM   2389  H   MET A 195      84.295  38.284  52.081  1.00  0.00           H  
ATOM   2390  HA  MET A 195      85.168  38.362  49.390  1.00  0.00           H  
ATOM   2391  HB2 MET A 195      85.448  40.985  50.569  1.00  0.00           H  
ATOM   2392  HB3 MET A 195      84.003  40.307  51.181  1.00  0.00           H  
ATOM   2393  HG2 MET A 195      84.715  40.392  48.236  1.00  0.00           H  
ATOM   2394  HG3 MET A 195      83.747  41.575  49.085  1.00  0.00           H  
ATOM   2395  HE1 MET A 195      83.618  39.007  46.596  1.00  0.00           H  
ATOM   2396  HE2 MET A 195      83.791  37.719  47.798  1.00  0.00           H  
ATOM   2397  HE3 MET A 195      82.270  37.927  46.949  1.00  0.00           H  
ATOM   2398  N   LEU A 196      87.539  38.930  51.548  1.00  0.00           N  
ATOM   2399  CA  LEU A 196      88.987  38.902  51.689  1.00  0.00           C  
ATOM   2400  C   LEU A 196      89.575  37.571  51.229  1.00  0.00           C  
ATOM   2401  O   LEU A 196      90.559  37.556  50.482  1.00  0.00           O  
ATOM   2402  CB  LEU A 196      89.407  39.204  53.130  1.00  0.00           C  
ATOM   2403  CG  LEU A 196      90.902  39.095  53.463  1.00  0.00           C  
ATOM   2404  CD1 LEU A 196      91.741  40.138  52.731  1.00  0.00           C  
ATOM   2405  CD2 LEU A 196      91.094  39.200  54.963  1.00  0.00           C  
ATOM   2406  H   LEU A 196      86.966  38.938  52.380  1.00  0.00           H  
ATOM   2407  HA  LEU A 196      89.398  39.685  51.048  1.00  0.00           H  
ATOM   2408  HB2 LEU A 196      88.875  38.509  53.779  1.00  0.00           H  
ATOM   2409  HB3 LEU A 196      89.094  40.223  53.356  1.00  0.00           H  
ATOM   2410  HG  LEU A 196      91.253  38.123  53.117  1.00  0.00           H  
ATOM   2411 HD11 LEU A 196      91.598  40.030  51.656  1.00  0.00           H  
ATOM   2412 HD12 LEU A 196      91.431  41.136  53.041  1.00  0.00           H  
ATOM   2413 HD13 LEU A 196      92.794  39.993  52.974  1.00  0.00           H  
ATOM   2414 HD21 LEU A 196      90.743  40.173  55.307  1.00  0.00           H  
ATOM   2415 HD22 LEU A 196      90.525  38.413  55.458  1.00  0.00           H  
ATOM   2416 HD23 LEU A 196      92.152  39.090  55.203  1.00  0.00           H  
ATOM   2417  N   ASP A 197      88.971  36.470  51.682  1.00  0.00           N  
ATOM   2418  CA  ASP A 197      89.387  35.112  51.315  1.00  0.00           C  
ATOM   2419  C   ASP A 197      89.324  34.912  49.798  1.00  0.00           C  
ATOM   2420  O   ASP A 197      90.233  34.323  49.197  1.00  0.00           O  
ATOM   2421  CB  ASP A 197      88.507  34.084  52.038  1.00  0.00           C  
ATOM   2422  CG  ASP A 197      88.918  32.642  51.763  1.00  0.00           C  
ATOM   2423  OD1 ASP A 197      90.130  32.364  51.615  1.00  0.00           O  
ATOM   2424  OD2 ASP A 197      88.016  31.778  51.706  1.00  0.00           O1-
ATOM   2425  H   ASP A 197      88.187  36.578  52.310  1.00  0.00           H  
ATOM   2426  HA  ASP A 197      90.422  34.968  51.625  1.00  0.00           H  
ATOM   2427  HB2 ASP A 197      87.476  34.219  51.710  1.00  0.00           H  
ATOM   2428  HB3 ASP A 197      88.574  34.265  53.111  1.00  0.00           H  
ATOM   2429  N   THR A 198      88.243  35.421  49.206  1.00  0.00           N  
ATOM   2430  CA  THR A 198      88.012  35.433  47.767  1.00  0.00           C  
ATOM   2431  C   THR A 198      89.123  36.189  47.029  1.00  0.00           C  
ATOM   2432  O   THR A 198      89.770  35.630  46.142  1.00  0.00           O  
ATOM   2433  CB  THR A 198      86.611  36.024  47.474  1.00  0.00           C  
ATOM   2434  OG1 THR A 198      85.620  35.036  47.771  1.00  0.00           O  
ATOM   2435  CG2 THR A 198      86.345  36.438  46.029  1.00  0.00           C  
ATOM   2436  H   THR A 198      87.533  35.828  49.798  1.00  0.00           H  
ATOM   2437  HA  THR A 198      88.029  34.413  47.383  1.00  0.00           H  
ATOM   2438  HB  THR A 198      86.432  36.896  48.100  1.00  0.00           H  
ATOM   2439 HG21 THR A 198      86.972  37.269  45.705  1.00  0.00           H  
ATOM   2440 HG22 THR A 198      86.552  35.590  45.387  1.00  0.00           H  
ATOM   2441 HG23 THR A 198      85.314  36.753  45.879  1.00  0.00           H  
ATOM   2442  HG1 THR A 198      85.723  34.789  48.693  1.00  0.00           H  
ATOM   2443  N   SER A 199      89.346  37.456  47.416  1.00  0.00           N  
ATOM   2444  CA  SER A 199      90.371  38.347  46.877  1.00  0.00           C  
ATOM   2445  C   SER A 199      91.769  37.719  46.986  1.00  0.00           C  
ATOM   2446  O   SER A 199      92.501  37.660  45.997  1.00  0.00           O  
ATOM   2447  CB  SER A 199      90.299  39.723  47.568  1.00  0.00           C  
ATOM   2448  OG  SER A 199      89.028  40.304  47.346  1.00  0.00           O  
ATOM   2449  H   SER A 199      88.744  37.840  48.135  1.00  0.00           H  
ATOM   2450  HA  SER A 199      90.157  38.479  45.814  1.00  0.00           H  
ATOM   2451  HB2 SER A 199      91.055  40.392  47.152  1.00  0.00           H  
ATOM   2452  HB3 SER A 199      90.491  39.657  48.641  1.00  0.00           H  
ATOM   2453  HG  SER A 199      88.421  39.958  47.997  1.00  0.00           H  
ATOM   2454  N   ASN A 200      92.133  37.210  48.174  1.00  0.00           N  
ATOM   2455  CA  ASN A 200      93.409  36.543  48.411  1.00  0.00           C  
ATOM   2456  C   ASN A 200      93.633  35.347  47.481  1.00  0.00           C  
ATOM   2457  O   ASN A 200      94.613  35.331  46.740  1.00  0.00           O  
ATOM   2458  CB  ASN A 200      93.554  36.134  49.884  1.00  0.00           C  
ATOM   2459  CG  ASN A 200      94.867  35.415  50.179  1.00  0.00           C  
ATOM   2460  OD1 ASN A 200      95.900  35.669  49.554  1.00  0.00           O  
ATOM   2461  ND2 ASN A 200      94.830  34.523  51.155  1.00  0.00           N  
ATOM   2462  H   ASN A 200      91.487  37.313  48.944  1.00  0.00           H  
ATOM   2463  HA  ASN A 200      94.188  37.269  48.178  1.00  0.00           H  
ATOM   2464  HB2 ASN A 200      92.729  35.470  50.142  1.00  0.00           H  
ATOM   2465  HB3 ASN A 200      93.504  37.032  50.500  1.00  0.00           H  
ATOM   2466 HD21 ASN A 200      93.964  34.344  51.643  1.00  0.00           H  
ATOM   2467 HD22 ASN A 200      95.668  34.021  51.413  1.00  0.00           H  
ATOM   2468  N   THR A 201      92.714  34.381  47.489  1.00  0.00           N  
ATOM   2469  CA  THR A 201      92.896  33.144  46.712  1.00  0.00           C  
ATOM   2470  C   THR A 201      92.932  33.367  45.190  1.00  0.00           C  
ATOM   2471  O   THR A 201      93.470  32.531  44.460  1.00  0.00           O  
ATOM   2472  CB  THR A 201      91.887  32.026  47.088  1.00  0.00           C  
ATOM   2473  OG1 THR A 201      90.554  32.516  46.956  1.00  0.00           O  
ATOM   2474  CG2 THR A 201      92.106  31.537  48.526  1.00  0.00           C  
ATOM   2475  H   THR A 201      91.876  34.500  48.040  1.00  0.00           H  
ATOM   2476  HA  THR A 201      93.887  32.794  47.001  1.00  0.00           H  
ATOM   2477  HB  THR A 201      92.047  31.187  46.410  1.00  0.00           H  
ATOM   2478 HG21 THR A 201      93.124  31.162  48.631  1.00  0.00           H  
ATOM   2479 HG22 THR A 201      91.950  32.364  49.219  1.00  0.00           H  
ATOM   2480 HG23 THR A 201      91.399  30.738  48.750  1.00  0.00           H  
ATOM   2481  HG1 THR A 201      90.453  33.250  47.566  1.00  0.00           H  
ATOM   2482  N   LEU A 202      92.391  34.494  44.725  1.00  0.00           N  
ATOM   2483  CA  LEU A 202      92.491  34.847  43.309  1.00  0.00           C  
ATOM   2484  C   LEU A 202      93.723  35.677  42.948  1.00  0.00           C  
ATOM   2485  O   LEU A 202      94.377  35.388  41.950  1.00  0.00           O  
ATOM   2486  CB  LEU A 202      91.220  35.525  42.791  1.00  0.00           C  
ATOM   2487  CG  LEU A 202      90.918  35.103  41.348  1.00  0.00           C  
ATOM   2488  CD1 LEU A 202      89.872  33.998  41.324  1.00  0.00           C  
ATOM   2489  CD2 LEU A 202      90.511  36.277  40.467  1.00  0.00           C  
ATOM   2490  H   LEU A 202      91.906  35.112  45.359  1.00  0.00           H  
ATOM   2491  HA  LEU A 202      92.610  33.889  42.803  1.00  0.00           H  
ATOM   2492  HB2 LEU A 202      91.295  36.612  42.880  1.00  0.00           H  
ATOM   2493  HB3 LEU A 202      90.381  35.243  43.427  1.00  0.00           H  
ATOM   2494  HG  LEU A 202      91.850  34.728  40.925  1.00  0.00           H  
ATOM   2495 HD11 LEU A 202      90.224  33.151  41.913  1.00  0.00           H  
ATOM   2496 HD12 LEU A 202      88.939  34.371  41.747  1.00  0.00           H  
ATOM   2497 HD13 LEU A 202      89.703  33.680  40.295  1.00  0.00           H  
ATOM   2498 HD21 LEU A 202      89.613  36.770  40.828  1.00  0.00           H  
ATOM   2499 HD22 LEU A 202      91.311  37.012  40.399  1.00  0.00           H  
ATOM   2500 HD23 LEU A 202      90.313  35.925  39.463  1.00  0.00           H  
ATOM   2501  N   PHE A 203      94.037  36.693  43.755  1.00  0.00           N  
ATOM   2502  CA  PHE A 203      95.014  37.718  43.369  1.00  0.00           C  
ATOM   2503  C   PHE A 203      96.407  37.600  44.004  1.00  0.00           C  
ATOM   2504  O   PHE A 203      97.380  38.105  43.441  1.00  0.00           O  
ATOM   2505  CB  PHE A 203      94.431  39.127  43.632  1.00  0.00           C  
ATOM   2506  CG  PHE A 203      93.079  39.416  43.001  1.00  0.00           C  
ATOM   2507  CD1 PHE A 203      92.895  39.315  41.606  1.00  0.00           C  
ATOM   2508  CD2 PHE A 203      91.994  39.800  43.817  1.00  0.00           C  
ATOM   2509  CE1 PHE A 203      91.630  39.575  41.041  1.00  0.00           C  
ATOM   2510  CE2 PHE A 203      90.728  40.046  43.257  1.00  0.00           C  
ATOM   2511  CZ  PHE A 203      90.545  39.921  41.869  1.00  0.00           C  
ATOM   2512  H   PHE A 203      93.439  36.887  44.555  1.00  0.00           H  
ATOM   2513  HA  PHE A 203      95.177  37.537  42.310  1.00  0.00           H  
ATOM   2514  HB2 PHE A 203      95.121  39.896  43.289  1.00  0.00           H  
ATOM   2515  HB3 PHE A 203      94.351  39.284  44.709  1.00  0.00           H  
ATOM   2516  HD1 PHE A 203      93.714  39.032  40.964  1.00  0.00           H  
ATOM   2517  HD2 PHE A 203      92.123  39.913  44.882  1.00  0.00           H  
ATOM   2518  HE1 PHE A 203      91.487  39.494  39.973  1.00  0.00           H  
ATOM   2519  HE2 PHE A 203      89.903  40.333  43.893  1.00  0.00           H  
ATOM   2520  HZ  PHE A 203      89.571  40.095  41.442  1.00  0.00           H  
ATOM   2521  N   LEU A 204      96.492  36.945  45.160  1.00  0.00           N  
ATOM   2522  CA  LEU A 204      97.747  36.849  45.917  1.00  0.00           C  
ATOM   2523  C   LEU A 204      98.087  35.415  46.334  1.00  0.00           C  
ATOM   2524  O   LEU A 204      99.229  34.974  46.182  1.00  0.00           O  
ATOM   2525  CB  LEU A 204      97.693  37.777  47.144  1.00  0.00           C  
ATOM   2526  CG  LEU A 204      98.769  37.712  48.236  1.00  0.00           C  
ATOM   2527  CD1 LEU A 204     100.098  38.284  47.764  1.00  0.00           C  
ATOM   2528  CD2 LEU A 204      98.292  38.429  49.489  1.00  0.00           C  
ATOM   2529  H   LEU A 204      95.665  36.499  45.529  1.00  0.00           H  
ATOM   2530  HA  LEU A 204      98.548  37.171  45.252  1.00  0.00           H  
ATOM   2531  HB2 LEU A 204      96.740  37.583  47.637  1.00  0.00           H  
ATOM   2532  HB3 LEU A 204      97.703  38.797  46.761  1.00  0.00           H  
ATOM   2533  HG  LEU A 204      98.936  36.661  48.470  1.00  0.00           H  
ATOM   2534 HD11 LEU A 204     100.433  37.743  46.879  1.00  0.00           H  
ATOM   2535 HD12 LEU A 204      99.973  39.339  47.519  1.00  0.00           H  
ATOM   2536 HD13 LEU A 204     100.840  38.180  48.556  1.00  0.00           H  
ATOM   2537 HD21 LEU A 204      98.122  39.482  49.263  1.00  0.00           H  
ATOM   2538 HD22 LEU A 204      97.362  37.977  49.834  1.00  0.00           H  
ATOM   2539 HD23 LEU A 204      99.050  38.342  50.268  1.00  0.00           H  
ATOM   2540  N   ARG A 205      97.074  34.715  46.844  1.00  0.00           N  
ATOM   2541  CA  ARG A 205      97.151  33.353  47.422  1.00  0.00           C  
ATOM   2542  C   ARG A 205      98.339  33.018  48.350  1.00  0.00           C  
ATOM   2543  O   ARG A 205      99.141  32.115  48.086  1.00  0.00           O  
ATOM   2544  CB  ARG A 205      96.801  32.231  46.414  1.00  0.00           C  
ATOM   2545  CG  ARG A 205      96.829  32.571  44.932  1.00  0.00           C  
ATOM   2546  CD  ARG A 205      98.060  31.970  44.298  1.00  0.00           C  
ATOM   2547  NE  ARG A 205      97.867  31.718  42.874  1.00  0.00           N  
ATOM   2548  CZ  ARG A 205      98.663  30.955  42.125  1.00  0.00           C  
ATOM   2549  NH1 ARG A 205      99.721  30.346  42.655  1.00  0.00           N  
ATOM   2550  NH2 ARG A 205      98.398  30.796  40.835  1.00  0.00           N1+
ATOM   2551  H   ARG A 205      96.165  35.156  46.836  1.00  0.00           H  
ATOM   2552  HA  ARG A 205      96.340  33.390  48.149  1.00  0.00           H  
ATOM   2553  HB2 ARG A 205      95.794  31.886  46.649  1.00  0.00           H  
ATOM   2554  HB3 ARG A 205      97.510  31.418  46.574  1.00  0.00           H  
ATOM   2555  HG2 ARG A 205      96.849  33.654  44.809  1.00  0.00           H  
ATOM   2556  HG3 ARG A 205      95.939  32.167  44.450  1.00  0.00           H  
ATOM   2557  HD2 ARG A 205      98.289  31.027  44.795  1.00  0.00           H  
ATOM   2558  HD3 ARG A 205      98.895  32.660  44.424  1.00  0.00           H  
ATOM   2559  HE  ARG A 205      97.074  32.152  42.424  1.00  0.00           H  
ATOM   2560 HH11 ARG A 205      99.931  30.461  43.636  1.00  0.00           H  
ATOM   2561 HH12 ARG A 205     100.314  29.769  42.076  1.00  0.00           H  
ATOM   2562 HH21 ARG A 205      98.997  30.217  40.264  1.00  0.00           H  
ATOM   2563 HH22 ARG A 205      97.597  31.254  40.424  1.00  0.00           H  
ATOM   2564  N   ILE A 206      98.411  33.786  49.438  1.00  0.00           N  
ATOM   2565  CA  ILE A 206      99.302  33.541  50.573  1.00  0.00           C  
ATOM   2566  C   ILE A 206      98.400  33.397  51.811  1.00  0.00           C  
ATOM   2567  O   ILE A 206      97.536  34.254  52.029  1.00  0.00           O  
ATOM   2568  CB  ILE A 206     100.331  34.702  50.762  1.00  0.00           C  
ATOM   2569  CG1 ILE A 206     101.224  34.893  49.514  1.00  0.00           C  
ATOM   2570  CG2 ILE A 206     101.161  34.542  52.040  1.00  0.00           C  
ATOM   2571  CD1 ILE A 206     102.079  33.703  49.099  1.00  0.00           C  
ATOM   2572  H   ILE A 206      97.807  34.595  49.482  1.00  0.00           H  
ATOM   2573  HA  ILE A 206      99.894  32.641  50.407  1.00  0.00           H  
ATOM   2574  HB  ILE A 206      99.749  35.616  50.881  1.00  0.00           H  
ATOM   2575 HG12 ILE A 206     101.895  35.729  49.712  1.00  0.00           H  
ATOM   2576 HG13 ILE A 206     100.573  35.140  48.676  1.00  0.00           H  
ATOM   2577 HG21 ILE A 206     100.494  34.469  52.899  1.00  0.00           H  
ATOM   2578 HG22 ILE A 206     101.764  33.637  51.971  1.00  0.00           H  
ATOM   2579 HG23 ILE A 206     101.815  35.406  52.159  1.00  0.00           H  
ATOM   2580 HD11 ILE A 206     102.744  33.430  49.918  1.00  0.00           H  
ATOM   2581 HD12 ILE A 206     101.434  32.858  48.858  1.00  0.00           H  
ATOM   2582 HD13 ILE A 206     102.671  33.969  48.224  1.00  0.00           H  
ATOM   2583  N   PRO A 207      98.575  32.311  52.609  1.00  0.00           N  
ATOM   2584  CA  PRO A 207      97.782  32.128  53.841  1.00  0.00           C  
ATOM   2585  C   PRO A 207      97.897  33.313  54.804  1.00  0.00           C  
ATOM   2586  O   PRO A 207      99.007  33.800  55.060  1.00  0.00           O  
ATOM   2587  CB  PRO A 207      98.375  30.854  54.466  1.00  0.00           C  
ATOM   2588  CG  PRO A 207      99.663  30.612  53.751  1.00  0.00           C  
ATOM   2589  CD  PRO A 207      99.453  31.150  52.371  1.00  0.00           C  
ATOM   2590  HA  PRO A 207      96.716  32.054  53.626  1.00  0.00           H  
ATOM   2591  HB2 PRO A 207      97.698  30.011  54.325  1.00  0.00           H  
ATOM   2592  HB3 PRO A 207      98.554  31.002  55.531  1.00  0.00           H  
ATOM   2593  HG2 PRO A 207      99.886  29.546  53.716  1.00  0.00           H  
ATOM   2594  HG3 PRO A 207     100.480  31.138  54.246  1.00  0.00           H  
ATOM   2595  HD2 PRO A 207     100.397  31.456  51.920  1.00  0.00           H  
ATOM   2596  HD3 PRO A 207      98.967  30.414  51.731  1.00  0.00           H  
ATOM   2597  N   LEU A 208      96.749  33.777  55.302  1.00  0.00           N  
ATOM   2598  CA  LEU A 208      96.676  34.973  56.153  1.00  0.00           C  
ATOM   2599  C   LEU A 208      95.699  34.836  57.325  1.00  0.00           C  
ATOM   2600  O   LEU A 208      94.811  33.978  57.314  1.00  0.00           O  
ATOM   2601  CB  LEU A 208      96.333  36.219  55.313  1.00  0.00           C  
ATOM   2602  CG  LEU A 208      95.119  36.263  54.368  1.00  0.00           C  
ATOM   2603  CD1 LEU A 208      93.829  36.625  55.084  1.00  0.00           C  
ATOM   2604  CD2 LEU A 208      95.369  37.242  53.234  1.00  0.00           C  
ATOM   2605  H   LEU A 208      95.894  33.285  55.085  1.00  0.00           H  
ATOM   2606  HA  LEU A 208      97.667  35.089  56.592  1.00  0.00           H  
ATOM   2607  HB2 LEU A 208      97.208  36.418  54.694  1.00  0.00           H  
ATOM   2608  HB3 LEU A 208      96.196  37.035  56.022  1.00  0.00           H  
ATOM   2609  HG  LEU A 208      94.996  35.256  53.969  1.00  0.00           H  
ATOM   2610 HD11 LEU A 208      93.649  35.913  55.890  1.00  0.00           H  
ATOM   2611 HD12 LEU A 208      93.913  37.630  55.499  1.00  0.00           H  
ATOM   2612 HD13 LEU A 208      93.000  36.592  54.377  1.00  0.00           H  
ATOM   2613 HD21 LEU A 208      95.491  38.246  53.641  1.00  0.00           H  
ATOM   2614 HD22 LEU A 208      96.274  36.955  52.699  1.00  0.00           H  
ATOM   2615 HD23 LEU A 208      94.522  37.228  52.549  1.00  0.00           H  
ATOM   2616  N   ASP A 209      95.874  35.694  58.330  1.00  0.00           N  
ATOM   2617  CA  ASP A 209      94.935  35.798  59.440  1.00  0.00           C  
ATOM   2618  C   ASP A 209      93.703  36.571  58.965  1.00  0.00           C  
ATOM   2619  O   ASP A 209      93.669  37.809  58.993  1.00  0.00           O  
ATOM   2620  CB  ASP A 209      95.598  36.475  60.649  1.00  0.00           C  
ATOM   2621  CG  ASP A 209      94.777  36.351  61.934  1.00  0.00           C  
ATOM   2622  OD1 ASP A 209      93.525  36.330  61.888  1.00  0.00           O  
ATOM   2623  OD2 ASP A 209      95.402  36.307  63.015  1.00  0.00           O1-
ATOM   2624  H   ASP A 209      96.687  36.294  58.322  1.00  0.00           H  
ATOM   2625  HA  ASP A 209      94.627  34.804  59.764  1.00  0.00           H  
ATOM   2626  HB2 ASP A 209      95.731  37.533  60.424  1.00  0.00           H  
ATOM   2627  HB3 ASP A 209      96.572  36.013  60.814  1.00  0.00           H  
ATOM   2628  N   GLU A 210      92.695  35.817  58.537  1.00  0.00           N  
ATOM   2629  CA  GLU A 210      91.470  36.360  57.957  1.00  0.00           C  
ATOM   2630  C   GLU A 210      90.770  37.369  58.870  1.00  0.00           C  
ATOM   2631  O   GLU A 210      90.503  38.498  58.453  1.00  0.00           O  
ATOM   2632  CB  GLU A 210      90.536  35.214  57.608  1.00  0.00           C  
ATOM   2633  CG  GLU A 210      89.669  35.453  56.394  1.00  0.00           C  
ATOM   2634  CD  GLU A 210      88.710  34.306  56.174  1.00  0.00           C  
ATOM   2635  OE1 GLU A 210      87.703  34.224  56.909  1.00  0.00           O  
ATOM   2636  OE2 GLU A 210      88.965  33.480  55.276  1.00  0.00           O1-
ATOM   2637  H   GLU A 210      92.781  34.814  58.617  1.00  0.00           H  
ATOM   2638  HA  GLU A 210      91.745  36.910  57.057  1.00  0.00           H  
ATOM   2639  HB2 GLU A 210      89.883  35.036  58.462  1.00  0.00           H  
ATOM   2640  HB3 GLU A 210      91.142  34.327  57.423  1.00  0.00           H  
ATOM   2641  HG2 GLU A 210      90.307  35.557  55.516  1.00  0.00           H  
ATOM   2642  HG3 GLU A 210      89.099  36.371  56.539  1.00  0.00           H  
ATOM   2643  N   SER A 211      90.516  36.962  60.116  1.00  0.00           N  
ATOM   2644  CA  SER A 211      89.838  37.794  61.123  1.00  0.00           C  
ATOM   2645  C   SER A 211      90.569  39.099  61.414  1.00  0.00           C  
ATOM   2646  O   SER A 211      89.932  40.152  61.510  1.00  0.00           O  
ATOM   2647  CB  SER A 211      89.648  37.014  62.423  1.00  0.00           C  
ATOM   2648  OG  SER A 211      89.012  35.775  62.172  1.00  0.00           O  
ATOM   2649  H   SER A 211      90.805  36.032  60.382  1.00  0.00           H  
ATOM   2650  HA  SER A 211      88.869  38.055  60.698  1.00  0.00           H  
ATOM   2651  HB2 SER A 211      89.033  37.600  63.106  1.00  0.00           H  
ATOM   2652  HB3 SER A 211      90.622  36.831  62.877  1.00  0.00           H  
ATOM   2653  HG  SER A 211      88.912  35.324  63.014  1.00  0.00           H  
ATOM   2654  N   ALA A 212      91.897  39.022  61.535  1.00  0.00           N  
ATOM   2655  CA  ALA A 212      92.728  40.179  61.866  1.00  0.00           C  
ATOM   2656  C   ALA A 212      92.812  41.196  60.725  1.00  0.00           C  
ATOM   2657  O   ALA A 212      92.587  42.395  60.957  1.00  0.00           O  
ATOM   2658  CB  ALA A 212      94.116  39.743  62.315  1.00  0.00           C  
ATOM   2659  H   ALA A 212      92.345  38.128  61.392  1.00  0.00           H  
ATOM   2660  HA  ALA A 212      92.239  40.686  62.697  1.00  0.00           H  
ATOM   2661  HB1 ALA A 212      94.027  39.065  63.164  1.00  0.00           H  
ATOM   2662  HB2 ALA A 212      94.620  39.233  61.494  1.00  0.00           H  
ATOM   2663  HB3 ALA A 212      94.695  40.619  62.609  1.00  0.00           H  
ATOM   2664  N   ILE A 213      93.113  40.717  59.510  1.00  0.00           N  
ATOM   2665  CA  ILE A 213      93.232  41.581  58.319  1.00  0.00           C  
ATOM   2666  C   ILE A 213      91.915  42.325  58.042  1.00  0.00           C  
ATOM   2667  O   ILE A 213      91.942  43.508  57.692  1.00  0.00           O  
ATOM   2668  CB  ILE A 213      93.737  40.811  57.056  1.00  0.00           C  
ATOM   2669  CG1 ILE A 213      95.042  40.025  57.317  1.00  0.00           C  
ATOM   2670  CG2 ILE A 213      93.895  41.723  55.840  1.00  0.00           C  
ATOM   2671  CD1 ILE A 213      96.262  40.838  57.696  1.00  0.00           C  
ATOM   2672  H   ILE A 213      93.265  39.724  59.405  1.00  0.00           H  
ATOM   2673  HA  ILE A 213      93.998  42.322  58.545  1.00  0.00           H  
ATOM   2674  HB  ILE A 213      92.956  40.085  56.830  1.00  0.00           H  
ATOM   2675 HG12 ILE A 213      95.282  39.473  56.408  1.00  0.00           H  
ATOM   2676 HG13 ILE A 213      94.848  39.323  58.128  1.00  0.00           H  
ATOM   2677 HG21 ILE A 213      92.952  42.232  55.642  1.00  0.00           H  
ATOM   2678 HG22 ILE A 213      94.672  42.462  56.038  1.00  0.00           H  
ATOM   2679 HG23 ILE A 213      94.174  41.126  54.972  1.00  0.00           H  
ATOM   2680 HD11 ILE A 213      96.483  41.552  56.903  1.00  0.00           H  
ATOM   2681 HD12 ILE A 213      96.067  41.375  58.624  1.00  0.00           H  
ATOM   2682 HD13 ILE A 213      97.114  40.172  57.834  1.00  0.00           H  
ATOM   2683  N   VAL A 214      90.780  41.645  58.235  1.00  0.00           N  
ATOM   2684  CA  VAL A 214      89.452  42.264  58.086  1.00  0.00           C  
ATOM   2685  C   VAL A 214      89.301  43.503  58.980  1.00  0.00           C  
ATOM   2686  O   VAL A 214      88.895  44.568  58.496  1.00  0.00           O  
ATOM   2687  CB  VAL A 214      88.292  41.241  58.273  1.00  0.00           C  
ATOM   2688  CG1 VAL A 214      86.959  41.924  58.567  1.00  0.00           C  
ATOM   2689  CG2 VAL A 214      88.151  40.374  57.031  1.00  0.00           C  
ATOM   2690  H   VAL A 214      90.836  40.670  58.493  1.00  0.00           H  
ATOM   2691  HA  VAL A 214      89.377  42.610  57.055  1.00  0.00           H  
ATOM   2692  HB  VAL A 214      88.548  40.623  59.134  1.00  0.00           H  
ATOM   2693 HG11 VAL A 214      87.056  42.542  59.460  1.00  0.00           H  
ATOM   2694 HG12 VAL A 214      86.677  42.550  57.721  1.00  0.00           H  
ATOM   2695 HG13 VAL A 214      86.191  41.168  58.730  1.00  0.00           H  
ATOM   2696 HG21 VAL A 214      87.895  41.001  56.177  1.00  0.00           H  
ATOM   2697 HG22 VAL A 214      89.093  39.862  56.836  1.00  0.00           H  
ATOM   2698 HG23 VAL A 214      87.364  39.637  57.190  1.00  0.00           H  
ATOM   2699  N   VAL A 215      89.659  43.366  60.258  1.00  0.00           N  
ATOM   2700  CA  VAL A 215      89.610  44.484  61.221  1.00  0.00           C  
ATOM   2701  C   VAL A 215      90.569  45.602  60.789  1.00  0.00           C  
ATOM   2702  O   VAL A 215      90.229  46.786  60.876  1.00  0.00           O  
ATOM   2703  CB  VAL A 215      89.886  44.024  62.684  1.00  0.00           C  
ATOM   2704  CG1 VAL A 215      89.886  45.204  63.652  1.00  0.00           C  
ATOM   2705  CG2 VAL A 215      88.860  42.987  63.134  1.00  0.00           C  
ATOM   2706  H   VAL A 215      89.976  42.462  60.579  1.00  0.00           H  
ATOM   2707  HA  VAL A 215      88.594  44.878  61.215  1.00  0.00           H  
ATOM   2708  HB  VAL A 215      90.877  43.570  62.696  1.00  0.00           H  
ATOM   2709 HG11 VAL A 215      90.634  45.932  63.337  1.00  0.00           H  
ATOM   2710 HG12 VAL A 215      88.902  45.672  63.654  1.00  0.00           H  
ATOM   2711 HG13 VAL A 215      90.123  44.851  64.656  1.00  0.00           H  
ATOM   2712 HG21 VAL A 215      87.865  43.433  63.126  1.00  0.00           H  
ATOM   2713 HG22 VAL A 215      88.882  42.135  62.454  1.00  0.00           H  
ATOM   2714 HG23 VAL A 215      89.100  42.653  64.143  1.00  0.00           H  
ATOM   2715  N   LYS A 216      91.744  45.211  60.300  1.00  0.00           N  
ATOM   2716  CA  LYS A 216      92.745  46.156  59.801  1.00  0.00           C  
ATOM   2717  C   LYS A 216      92.302  46.922  58.545  1.00  0.00           C  
ATOM   2718  O   LYS A 216      92.548  48.130  58.443  1.00  0.00           O  
ATOM   2719  CB  LYS A 216      94.089  45.455  59.602  1.00  0.00           C  
ATOM   2720  CG  LYS A 216      94.724  45.061  60.923  1.00  0.00           C  
ATOM   2721  CD  LYS A 216      95.902  44.121  60.772  1.00  0.00           C  
ATOM   2722  CE  LYS A 216      96.350  43.668  62.150  1.00  0.00           C  
ATOM   2723  NZ  LYS A 216      97.617  42.898  62.089  1.00  0.00           N1+
ATOM   2724  H   LYS A 216      91.953  44.223  60.272  1.00  0.00           H  
ATOM   2725  HA  LYS A 216      92.862  46.921  60.568  1.00  0.00           H  
ATOM   2726  HB2 LYS A 216      94.763  46.130  59.074  1.00  0.00           H  
ATOM   2727  HB3 LYS A 216      93.933  44.557  59.005  1.00  0.00           H  
ATOM   2728  HG2 LYS A 216      93.968  44.571  61.536  1.00  0.00           H  
ATOM   2729  HG3 LYS A 216      95.067  45.966  61.424  1.00  0.00           H  
ATOM   2730  HD2 LYS A 216      96.721  44.638  60.273  1.00  0.00           H  
ATOM   2731  HD3 LYS A 216      95.605  43.255  60.181  1.00  0.00           H  
ATOM   2732  HE2 LYS A 216      95.574  43.038  62.584  1.00  0.00           H  
ATOM   2733  HE3 LYS A 216      96.500  44.545  62.779  1.00  0.00           H  
ATOM   2734  HZ1 LYS A 216      97.488  42.082  61.508  1.00  0.00           H  
ATOM   2735  HZ2 LYS A 216      98.345  43.478  61.698  1.00  0.00           H  
ATOM   2736  HZ3 LYS A 216      97.881  42.609  63.020  1.00  0.00           H  
ATOM   2737  N   ILE A 217      91.636  46.225  57.616  1.00  0.00           N  
ATOM   2738  CA  ILE A 217      91.034  46.850  56.420  1.00  0.00           C  
ATOM   2739  C   ILE A 217      89.988  47.906  56.818  1.00  0.00           C  
ATOM   2740  O   ILE A 217      89.964  49.004  56.243  1.00  0.00           O  
ATOM   2741  CB  ILE A 217      90.444  45.803  55.429  1.00  0.00           C  
ATOM   2742  CG1 ILE A 217      91.563  44.962  54.801  1.00  0.00           C  
ATOM   2743  CG2 ILE A 217      89.604  46.446  54.297  1.00  0.00           C  
ATOM   2744  CD1 ILE A 217      91.110  43.652  54.181  1.00  0.00           C  
ATOM   2745  H   ILE A 217      91.541  45.227  57.738  1.00  0.00           H  
ATOM   2746  HA  ILE A 217      91.839  47.355  55.886  1.00  0.00           H  
ATOM   2747  HB  ILE A 217      89.782  45.152  56.000  1.00  0.00           H  
ATOM   2748 HG12 ILE A 217      92.292  44.734  55.579  1.00  0.00           H  
ATOM   2749 HG13 ILE A 217      92.038  45.559  54.022  1.00  0.00           H  
ATOM   2750 HG21 ILE A 217      88.682  46.900  54.661  1.00  0.00           H  
ATOM   2751 HG22 ILE A 217      90.159  47.232  53.784  1.00  0.00           H  
ATOM   2752 HG23 ILE A 217      89.297  45.731  53.539  1.00  0.00           H  
ATOM   2753 HD11 ILE A 217      90.631  43.036  54.942  1.00  0.00           H  
ATOM   2754 HD12 ILE A 217      90.401  43.856  53.379  1.00  0.00           H  
ATOM   2755 HD13 ILE A 217      91.973  43.124  53.777  1.00  0.00           H  
ATOM   2756  N   GLN A 218      89.151  47.575  57.806  1.00  0.00           N  
ATOM   2757  CA  GLN A 218      88.172  48.521  58.360  1.00  0.00           C  
ATOM   2758  C   GLN A 218      88.848  49.762  58.939  1.00  0.00           C  
ATOM   2759  O   GLN A 218      88.364  50.883  58.741  1.00  0.00           O  
ATOM   2760  CB  GLN A 218      87.303  47.857  59.422  1.00  0.00           C  
ATOM   2761  CG  GLN A 218      86.078  47.139  58.885  1.00  0.00           C  
ATOM   2762  CD  GLN A 218      85.338  46.387  59.981  1.00  0.00           C  
ATOM   2763  OE1 GLN A 218      85.787  45.335  60.454  1.00  0.00           O  
ATOM   2764  NE2 GLN A 218      84.196  46.928  60.396  1.00  0.00           N  
ATOM   2765  H   GLN A 218      89.193  46.640  58.186  1.00  0.00           H  
ATOM   2766  HA  GLN A 218      87.535  48.836  57.534  1.00  0.00           H  
ATOM   2767  HB2 GLN A 218      86.967  48.628  60.116  1.00  0.00           H  
ATOM   2768  HB3 GLN A 218      87.915  47.130  59.955  1.00  0.00           H  
ATOM   2769  HG2 GLN A 218      86.392  46.429  58.120  1.00  0.00           H  
ATOM   2770  HG3 GLN A 218      85.404  47.873  58.444  1.00  0.00           H  
ATOM   2771 HE21 GLN A 218      83.865  47.788  59.983  1.00  0.00           H  
ATOM   2772 HE22 GLN A 218      83.660  46.479  61.124  1.00  0.00           H  
ATOM   2773  N   GLY A 219      89.969  49.545  59.634  1.00  0.00           N  
ATOM   2774  CA  GLY A 219      90.788  50.615  60.200  1.00  0.00           C  
ATOM   2775  C   GLY A 219      91.349  51.518  59.122  1.00  0.00           C  
ATOM   2776  O   GLY A 219      91.289  52.749  59.239  1.00  0.00           O  
ATOM   2777  H   GLY A 219      90.266  48.590  59.776  1.00  0.00           H  
ATOM   2778  HA2 GLY A 219      91.615  50.172  60.755  1.00  0.00           H  
ATOM   2779  HA3 GLY A 219      90.174  51.210  60.876  1.00  0.00           H  
ATOM   2780  N   TYR A 220      91.874  50.892  58.065  1.00  0.00           N  
ATOM   2781  CA  TYR A 220      92.400  51.594  56.893  1.00  0.00           C  
ATOM   2782  C   TYR A 220      91.341  52.455  56.207  1.00  0.00           C  
ATOM   2783  O   TYR A 220      91.611  53.612  55.875  1.00  0.00           O  
ATOM   2784  CB  TYR A 220      93.014  50.607  55.897  1.00  0.00           C  
ATOM   2785  CG  TYR A 220      93.736  51.264  54.736  1.00  0.00           C  
ATOM   2786  CD1 TYR A 220      95.063  51.694  54.864  1.00  0.00           C  
ATOM   2787  CD2 TYR A 220      93.066  51.438  53.508  1.00  0.00           C  
ATOM   2788  CE1 TYR A 220      95.726  52.300  53.802  1.00  0.00           C  
ATOM   2789  CE2 TYR A 220      93.730  52.055  52.434  1.00  0.00           C  
ATOM   2790  CZ  TYR A 220      95.062  52.478  52.588  1.00  0.00           C  
ATOM   2791  OH  TYR A 220      95.708  53.079  51.528  1.00  0.00           O  
ATOM   2792  H   TYR A 220      91.910  49.883  58.075  1.00  0.00           H  
ATOM   2793  HA  TYR A 220      93.180  52.266  57.251  1.00  0.00           H  
ATOM   2794  HB2 TYR A 220      92.214  49.985  55.495  1.00  0.00           H  
ATOM   2795  HB3 TYR A 220      93.727  49.980  56.432  1.00  0.00           H  
ATOM   2796  HD1 TYR A 220      95.579  51.553  55.802  1.00  0.00           H  
ATOM   2797  HD2 TYR A 220      92.042  51.109  53.381  1.00  0.00           H  
ATOM   2798  HE1 TYR A 220      96.748  52.630  53.916  1.00  0.00           H  
ATOM   2799  HE2 TYR A 220      93.210  52.197  51.499  1.00  0.00           H  
ATOM   2800  HH  TYR A 220      96.614  53.344  51.703  1.00  0.00           H  
ATOM   2801  N   PHE A 221      90.135  51.898  55.986  1.00  0.00           N  
ATOM   2802  CA  PHE A 221      89.005  52.606  55.376  1.00  0.00           C  
ATOM   2803  C   PHE A 221      88.639  53.851  56.188  1.00  0.00           C  
ATOM   2804  O   PHE A 221      88.400  54.912  55.600  1.00  0.00           O  
ATOM   2805  CB  PHE A 221      87.777  51.703  55.114  1.00  0.00           C  
ATOM   2806  CG  PHE A 221      86.715  52.417  54.284  1.00  0.00           C  
ATOM   2807  CD1 PHE A 221      86.823  52.432  52.878  1.00  0.00           C  
ATOM   2808  CD2 PHE A 221      85.682  53.149  54.910  1.00  0.00           C  
ATOM   2809  CE1 PHE A 221      85.932  53.199  52.104  1.00  0.00           C  
ATOM   2810  CE2 PHE A 221      84.792  53.921  54.135  1.00  0.00           C  
ATOM   2811  CZ  PHE A 221      84.922  53.952  52.732  1.00  0.00           C  
ATOM   2812  H   PHE A 221      89.989  50.937  56.284  1.00  0.00           H  
ATOM   2813  HA  PHE A 221      89.357  52.949  54.402  1.00  0.00           H  
ATOM   2814  HB2 PHE A 221      87.340  51.363  56.055  1.00  0.00           H  
ATOM   2815  HB3 PHE A 221      88.080  50.800  54.577  1.00  0.00           H  
ATOM   2816  HD1 PHE A 221      87.608  51.867  52.392  1.00  0.00           H  
ATOM   2817  HD2 PHE A 221      85.603  53.147  55.990  1.00  0.00           H  
ATOM   2818  HE1 PHE A 221      86.049  53.213  51.031  1.00  0.00           H  
ATOM   2819  HE2 PHE A 221      84.030  54.507  54.623  1.00  0.00           H  
ATOM   2820  HZ  PHE A 221      84.257  54.562  52.139  1.00  0.00           H  
ATOM   2821  N   ASP A 222      88.644  53.734  57.529  1.00  0.00           N  
ATOM   2822  CA  ASP A 222      88.344  54.858  58.418  1.00  0.00           C  
ATOM   2823  C   ASP A 222      89.358  55.979  58.225  1.00  0.00           C  
ATOM   2824  O   ASP A 222      88.969  57.136  58.082  1.00  0.00           O  
ATOM   2825  CB  ASP A 222      88.279  54.421  59.886  1.00  0.00           C  
ATOM   2826  CG  ASP A 222      87.118  53.465  60.177  1.00  0.00           C  
ATOM   2827  OD1 ASP A 222      87.020  53.004  61.337  1.00  0.00           O  
ATOM   2828  OD2 ASP A 222      86.308  53.162  59.266  1.00  0.00           O1-
ATOM   2829  H   ASP A 222      88.826  52.825  57.930  1.00  0.00           H  
ATOM   2830  HA  ASP A 222      87.357  55.236  58.151  1.00  0.00           H  
ATOM   2831  HB2 ASP A 222      88.162  55.309  60.507  1.00  0.00           H  
ATOM   2832  HB3 ASP A 222      89.213  53.920  60.141  1.00  0.00           H  
ATOM   2833  N   ALA A 223      90.642  55.617  58.182  1.00  0.00           N  
ATOM   2834  CA  ALA A 223      91.732  56.564  57.952  1.00  0.00           C  
ATOM   2835  C   ALA A 223      91.575  57.271  56.603  1.00  0.00           C  
ATOM   2836  O   ALA A 223      91.594  58.504  56.532  1.00  0.00           O  
ATOM   2837  CB  ALA A 223      93.077  55.858  58.046  1.00  0.00           C  
ATOM   2838  H   ALA A 223      90.872  54.642  58.315  1.00  0.00           H  
ATOM   2839  HA  ALA A 223      91.690  57.327  58.729  1.00  0.00           H  
ATOM   2840  HB1 ALA A 223      93.177  55.396  59.028  1.00  0.00           H  
ATOM   2841  HB2 ALA A 223      93.139  55.090  57.275  1.00  0.00           H  
ATOM   2842  HB3 ALA A 223      93.879  56.582  57.902  1.00  0.00           H  
ATOM   2843  N   TRP A 224      91.392  56.470  55.553  1.00  0.00           N  
ATOM   2844  CA  TRP A 224      91.131  56.937  54.197  1.00  0.00           C  
ATOM   2845  C   TRP A 224      89.966  57.940  54.141  1.00  0.00           C  
ATOM   2846  O   TRP A 224      90.158  59.077  53.711  1.00  0.00           O  
ATOM   2847  CB  TRP A 224      90.916  55.710  53.286  1.00  0.00           C  
ATOM   2848  CG  TRP A 224      90.589  55.915  51.835  1.00  0.00           C  
ATOM   2849  CD1 TRP A 224      90.695  57.061  51.118  1.00  0.00           C  
ATOM   2850  CD2 TRP A 224      90.087  54.913  50.904  1.00  0.00           C  
ATOM   2851  NE1 TRP A 224      90.274  56.841  49.825  1.00  0.00           N  
ATOM   2852  CE2 TRP A 224      89.882  55.534  49.635  1.00  0.00           C  
ATOM   2853  CE3 TRP A 224      89.789  53.537  51.002  1.00  0.00           C  
ATOM   2854  CZ2 TRP A 224      89.394  54.826  48.527  1.00  0.00           C  
ATOM   2855  CZ3 TRP A 224      89.318  52.812  49.890  1.00  0.00           C  
ATOM   2856  CH2 TRP A 224      89.121  53.456  48.657  1.00  0.00           C  
ATOM   2857  H   TRP A 224      91.439  55.475  55.717  1.00  0.00           H  
ATOM   2858  HA  TRP A 224      92.031  57.457  53.865  1.00  0.00           H  
ATOM   2859  HB2 TRP A 224      90.106  55.108  53.702  1.00  0.00           H  
ATOM   2860  HB3 TRP A 224      91.803  55.076  53.324  1.00  0.00           H  
ATOM   2861  HD1 TRP A 224      91.052  58.004  51.503  1.00  0.00           H  
ATOM   2862  HE1 TRP A 224      90.291  57.565  49.118  1.00  0.00           H  
ATOM   2863  HE3 TRP A 224      89.926  53.020  51.941  1.00  0.00           H  
ATOM   2864  HZ2 TRP A 224      89.247  55.310  47.578  1.00  0.00           H  
ATOM   2865  HZ3 TRP A 224      89.114  51.753  49.984  1.00  0.00           H  
ATOM   2866  HH2 TRP A 224      88.774  52.897  47.806  1.00  0.00           H  
ATOM   2867  N   GLN A 225      88.777  57.547  54.610  1.00  0.00           N  
ATOM   2868  CA  GLN A 225      87.610  58.421  54.714  1.00  0.00           C  
ATOM   2869  C   GLN A 225      87.841  59.666  55.591  1.00  0.00           C  
ATOM   2870  O   GLN A 225      87.350  60.744  55.248  1.00  0.00           O  
ATOM   2871  CB  GLN A 225      86.415  57.604  55.212  1.00  0.00           C  
ATOM   2872  CG  GLN A 225      85.127  58.434  55.306  1.00  0.00           C  
ATOM   2873  CD  GLN A 225      84.000  57.605  55.883  1.00  0.00           C  
ATOM   2874  OE1 GLN A 225      83.069  57.237  55.176  1.00  0.00           O  
ATOM   2875  NE2 GLN A 225      84.137  57.194  57.139  1.00  0.00           N  
ATOM   2876  H   GLN A 225      88.681  56.585  54.940  1.00  0.00           H  
ATOM   2877  HA  GLN A 225      87.391  58.778  53.707  1.00  0.00           H  
ATOM   2878  HB2 GLN A 225      86.659  57.217  56.204  1.00  0.00           H  
ATOM   2879  HB3 GLN A 225      86.253  56.739  54.566  1.00  0.00           H  
ATOM   2880  HG2 GLN A 225      84.847  58.869  54.349  1.00  0.00           H  
ATOM   2881  HG3 GLN A 225      85.310  59.274  55.955  1.00  0.00           H  
ATOM   2882 HE21 GLN A 225      84.969  57.431  57.660  1.00  0.00           H  
ATOM   2883 HE22 GLN A 225      83.409  56.644  57.573  1.00  0.00           H  
ATOM   2884  N   ALA A 226      88.564  59.517  56.702  1.00  0.00           N  
ATOM   2885  CA  ALA A 226      88.816  60.621  57.629  1.00  0.00           C  
ATOM   2886  C   ALA A 226      89.669  61.721  57.009  1.00  0.00           C  
ATOM   2887  O   ALA A 226      89.294  62.890  57.066  1.00  0.00           O  
ATOM   2888  CB  ALA A 226      89.456  60.113  58.910  1.00  0.00           C  
ATOM   2889  H   ALA A 226      88.952  58.608  56.911  1.00  0.00           H  
ATOM   2890  HA  ALA A 226      87.847  61.061  57.865  1.00  0.00           H  
ATOM   2891  HB1 ALA A 226      88.812  59.360  59.364  1.00  0.00           H  
ATOM   2892  HB2 ALA A 226      90.426  59.672  58.681  1.00  0.00           H  
ATOM   2893  HB3 ALA A 226      89.589  60.943  59.604  1.00  0.00           H  
ATOM   2894  N   LEU A 227      90.784  61.331  56.388  1.00  0.00           N  
ATOM   2895  CA  LEU A 227      91.831  62.268  55.968  1.00  0.00           C  
ATOM   2896  C   LEU A 227      91.698  62.823  54.549  1.00  0.00           C  
ATOM   2897  O   LEU A 227      92.411  63.763  54.181  1.00  0.00           O  
ATOM   2898  CB  LEU A 227      93.211  61.617  56.127  1.00  0.00           C  
ATOM   2899  CG  LEU A 227      93.591  60.952  57.454  1.00  0.00           C  
ATOM   2900  CD1 LEU A 227      94.840  60.119  57.241  1.00  0.00           C  
ATOM   2901  CD2 LEU A 227      93.784  61.952  58.586  1.00  0.00           C  
ATOM   2902  H   LEU A 227      90.912  60.347  56.199  1.00  0.00           H  
ATOM   2903  HA  LEU A 227      91.710  63.127  56.628  1.00  0.00           H  
ATOM   2904  HB2 LEU A 227      93.951  62.396  55.941  1.00  0.00           H  
ATOM   2905  HB3 LEU A 227      93.289  60.850  55.356  1.00  0.00           H  
ATOM   2906  HG  LEU A 227      92.763  60.314  57.764  1.00  0.00           H  
ATOM   2907 HD11 LEU A 227      94.653  59.375  56.467  1.00  0.00           H  
ATOM   2908 HD12 LEU A 227      95.660  60.767  56.932  1.00  0.00           H  
ATOM   2909 HD13 LEU A 227      95.105  59.617  58.171  1.00  0.00           H  
ATOM   2910 HD21 LEU A 227      94.604  62.626  58.339  1.00  0.00           H  
ATOM   2911 HD22 LEU A 227      92.868  62.528  58.722  1.00  0.00           H  
ATOM   2912 HD23 LEU A 227      94.018  61.418  59.507  1.00  0.00           H  
ATOM   2913  N   LEU A 228      90.786  62.249  53.766  1.00  0.00           N  
ATOM   2914  CA  LEU A 228      90.691  62.504  52.325  1.00  0.00           C  
ATOM   2915  C   LEU A 228      90.471  63.978  51.942  1.00  0.00           C  
ATOM   2916  O   LEU A 228      91.080  64.464  50.982  1.00  0.00           O  
ATOM   2917  CB  LEU A 228      89.563  61.615  51.723  1.00  0.00           C  
ATOM   2918  CG  LEU A 228      89.572  61.272  50.217  1.00  0.00           C  
ATOM   2919  CD1 LEU A 228      88.832  62.290  49.353  1.00  0.00           C  
ATOM   2920  CD2 LEU A 228      90.959  60.948  49.653  1.00  0.00           C  
ATOM   2921  H   LEU A 228      90.128  61.607  54.185  1.00  0.00           H  
ATOM   2922  HA  LEU A 228      91.657  62.195  51.926  1.00  0.00           H  
ATOM   2923  HB2 LEU A 228      88.586  62.012  52.003  1.00  0.00           H  
ATOM   2924  HB3 LEU A 228      89.593  60.655  52.202  1.00  0.00           H  
ATOM   2925  HG  LEU A 228      88.990  60.353  50.124  1.00  0.00           H  
ATOM   2926 HD11 LEU A 228      87.818  62.453  49.718  1.00  0.00           H  
ATOM   2927 HD12 LEU A 228      89.349  63.248  49.321  1.00  0.00           H  
ATOM   2928 HD13 LEU A 228      88.760  61.928  48.327  1.00  0.00           H  
ATOM   2929 HD21 LEU A 228      91.596  61.832  49.613  1.00  0.00           H  
ATOM   2930 HD22 LEU A 228      91.464  60.194  50.257  1.00  0.00           H  
ATOM   2931 HD23 LEU A 228      90.880  60.557  48.638  1.00  0.00           H  
ATOM   2932  N   ILE A 229      89.620  64.681  52.694  1.00  0.00           N  
ATOM   2933  CA  ILE A 229      89.359  66.116  52.452  1.00  0.00           C  
ATOM   2934  C   ILE A 229      89.597  67.023  53.675  1.00  0.00           C  
ATOM   2935  O   ILE A 229      89.035  68.122  53.760  1.00  0.00           O  
ATOM   2936  CB  ILE A 229      87.961  66.391  51.821  1.00  0.00           C  
ATOM   2937  CG1 ILE A 229      86.817  65.907  52.727  1.00  0.00           C  
ATOM   2938  CG2 ILE A 229      87.867  65.808  50.415  1.00  0.00           C  
ATOM   2939  CD1 ILE A 229      85.580  66.780  52.671  1.00  0.00           C  
ATOM   2940  H   ILE A 229      89.144  64.232  53.463  1.00  0.00           H  
ATOM   2941  HA  ILE A 229      90.089  66.503  51.740  1.00  0.00           H  
ATOM   2942  HB  ILE A 229      87.858  67.469  51.694  1.00  0.00           H  
ATOM   2943 HG12 ILE A 229      87.133  65.879  53.770  1.00  0.00           H  
ATOM   2944 HG13 ILE A 229      86.560  64.877  52.485  1.00  0.00           H  
ATOM   2945 HG21 ILE A 229      88.694  66.141  49.787  1.00  0.00           H  
ATOM   2946 HG22 ILE A 229      87.878  64.720  50.437  1.00  0.00           H  
ATOM   2947 HG23 ILE A 229      86.941  66.114  49.925  1.00  0.00           H  
ATOM   2948 HD11 ILE A 229      85.799  67.797  52.999  1.00  0.00           H  
ATOM   2949 HD12 ILE A 229      85.178  66.835  51.659  1.00  0.00           H  
ATOM   2950 HD13 ILE A 229      84.797  66.382  53.318  1.00  0.00           H  
ATOM   2951  N   LYS A 230      90.432  66.566  54.610  1.00  0.00           N  
ATOM   2952  CA  LYS A 230      90.863  67.402  55.736  1.00  0.00           C  
ATOM   2953  C   LYS A 230      91.791  68.520  55.240  1.00  0.00           C  
ATOM   2954  O   LYS A 230      92.630  68.266  54.367  1.00  0.00           O  
ATOM   2955  CB  LYS A 230      91.564  66.573  56.826  1.00  0.00           C  
ATOM   2956  CG  LYS A 230      90.656  65.649  57.628  1.00  0.00           C  
ATOM   2957  CD  LYS A 230      89.739  66.383  58.601  1.00  0.00           C  
ATOM   2958  CE  LYS A 230      88.400  65.672  58.760  1.00  0.00           C  
ATOM   2959  NZ  LYS A 230      88.487  64.378  59.488  1.00  0.00           N1+
ATOM   2960  H   LYS A 230      90.830  65.642  54.519  1.00  0.00           H  
ATOM   2961  HA  LYS A 230      89.956  67.834  56.153  1.00  0.00           H  
ATOM   2962  HB2 LYS A 230      92.079  67.234  57.526  1.00  0.00           H  
ATOM   2963  HB3 LYS A 230      92.349  65.975  56.361  1.00  0.00           H  
ATOM   2964  HG2 LYS A 230      91.260  64.933  58.186  1.00  0.00           H  
ATOM   2965  HG3 LYS A 230      90.072  65.053  56.926  1.00  0.00           H  
ATOM   2966  HD2 LYS A 230      89.530  67.391  58.247  1.00  0.00           H  
ATOM   2967  HD3 LYS A 230      90.231  66.509  59.566  1.00  0.00           H  
ATOM   2968  HE2 LYS A 230      87.936  65.504  57.787  1.00  0.00           H  
ATOM   2969  HE3 LYS A 230      87.717  66.314  59.317  1.00  0.00           H  
ATOM   2970  HZ1 LYS A 230      89.090  63.746  58.981  1.00  0.00           H  
ATOM   2971  HZ2 LYS A 230      88.865  64.536  60.411  1.00  0.00           H  
ATOM   2972  HZ3 LYS A 230      87.565  63.973  59.567  1.00  0.00           H  
ATOM   2973  N   PRO A 231      91.636  69.757  55.782  1.00  0.00           N  
ATOM   2974  CA  PRO A 231      92.515  70.870  55.394  1.00  0.00           C  
ATOM   2975  C   PRO A 231      93.937  70.663  55.905  1.00  0.00           C  
ATOM   2976  O   PRO A 231      94.139  69.905  56.857  1.00  0.00           O  
ATOM   2977  CB  PRO A 231      91.876  72.076  56.084  1.00  0.00           C  
ATOM   2978  CG  PRO A 231      91.173  71.503  57.266  1.00  0.00           C  
ATOM   2979  CD  PRO A 231      90.639  70.185  56.787  1.00  0.00           C  
ATOM   2980  HA  PRO A 231      92.522  71.007  54.311  1.00  0.00           H  
ATOM   2981  HB2 PRO A 231      91.150  72.538  55.415  1.00  0.00           H  
ATOM   2982  HB3 PRO A 231      92.589  72.853  56.363  1.00  0.00           H  
ATOM   2983  HG2 PRO A 231      90.387  72.157  57.645  1.00  0.00           H  
ATOM   2984  HG3 PRO A 231      91.885  71.341  58.077  1.00  0.00           H  
ATOM   2985  HD2 PRO A 231      90.547  69.484  57.617  1.00  0.00           H  
ATOM   2986  HD3 PRO A 231      89.665  70.301  56.311  1.00  0.00           H  
ATOM   2987  N   ASP A 232      94.901  71.336  55.276  1.00  0.00           N  
ATOM   2988  CA  ASP A 232      96.319  71.224  55.636  1.00  0.00           C  
ATOM   2989  C   ASP A 232      96.602  71.570  57.101  1.00  0.00           C  
ATOM   2990  O   ASP A 232      97.531  71.022  57.700  1.00  0.00           O  
ATOM   2991  CB  ASP A 232      97.176  72.088  54.704  1.00  0.00           C  
ATOM   2992  CG  ASP A 232      97.252  71.535  53.279  1.00  0.00           C  
ATOM   2993  OD1 ASP A 232      97.426  72.342  52.340  1.00  0.00           O  
ATOM   2994  OD2 ASP A 232      97.151  70.302  53.086  1.00  0.00           O1-
ATOM   2995  H   ASP A 232      94.656  71.946  54.509  1.00  0.00           H  
ATOM   2996  HA  ASP A 232      96.602  70.175  55.527  1.00  0.00           H  
ATOM   2997  HB2 ASP A 232      98.201  72.148  55.075  1.00  0.00           H  
ATOM   2998  HB3 ASP A 232      96.796  73.110  54.678  1.00  0.00           H  
ATOM   2999  N   ILE A 233      95.777  72.463  57.658  1.00  0.00           N  
ATOM   3000  CA  ILE A 233      95.829  72.896  59.066  1.00  0.00           C  
ATOM   3001  C   ILE A 233      95.679  71.722  60.045  1.00  0.00           C  
ATOM   3002  O   ILE A 233      96.364  71.685  61.072  1.00  0.00           O  
ATOM   3003  CB  ILE A 233      94.748  73.967  59.392  1.00  0.00           C  
ATOM   3004  CG1 ILE A 233      94.349  74.774  58.138  1.00  0.00           C  
ATOM   3005  CG2 ILE A 233      95.231  74.885  60.514  1.00  0.00           C  
ATOM   3006  CD1 ILE A 233      92.901  75.235  58.105  1.00  0.00           C  
ATOM   3007  H   ILE A 233      95.065  72.871  57.070  1.00  0.00           H  
ATOM   3008  HA  ILE A 233      96.817  73.338  59.195  1.00  0.00           H  
ATOM   3009  HB  ILE A 233      93.852  73.449  59.734  1.00  0.00           H  
ATOM   3010 HG12 ILE A 233      94.525  74.148  57.263  1.00  0.00           H  
ATOM   3011 HG13 ILE A 233      94.986  75.657  58.087  1.00  0.00           H  
ATOM   3012 HG21 ILE A 233      95.459  74.289  61.398  1.00  0.00           H  
ATOM   3013 HG22 ILE A 233      96.128  75.413  60.190  1.00  0.00           H  
ATOM   3014 HG23 ILE A 233      94.451  75.607  60.754  1.00  0.00           H  
ATOM   3015 HD11 ILE A 233      92.242  74.368  58.155  1.00  0.00           H  
ATOM   3016 HD12 ILE A 233      92.708  75.887  58.957  1.00  0.00           H  
ATOM   3017 HD13 ILE A 233      92.714  75.780  57.180  1.00  0.00           H  
ATOM   3018  N   PHE A 234      94.786  70.783  59.708  1.00  0.00           N  
ATOM   3019  CA  PHE A 234      94.519  69.548  60.472  1.00  0.00           C  
ATOM   3020  C   PHE A 234      95.783  68.708  60.693  1.00  0.00           C  
ATOM   3021  O   PHE A 234      95.944  68.078  61.745  1.00  0.00           O  
ATOM   3022  CB  PHE A 234      93.434  68.727  59.743  1.00  0.00           C  
ATOM   3023  CG  PHE A 234      93.084  67.409  60.399  1.00  0.00           C  
ATOM   3024  CD1 PHE A 234      92.031  67.325  61.313  1.00  0.00           C  
ATOM   3025  CD2 PHE A 234      93.776  66.234  60.069  1.00  0.00           C  
ATOM   3026  CE1 PHE A 234      91.692  66.108  61.905  1.00  0.00           C  
ATOM   3027  CE2 PHE A 234      93.446  65.019  60.666  1.00  0.00           C  
ATOM   3028  CZ  PHE A 234      92.403  64.956  61.584  1.00  0.00           C  
ATOM   3029  H   PHE A 234      94.252  70.931  58.863  1.00  0.00           H  
ATOM   3030  HA  PHE A 234      94.165  69.833  61.463  1.00  0.00           H  
ATOM   3031  HB2 PHE A 234      93.788  68.519  58.733  1.00  0.00           H  
ATOM   3032  HB3 PHE A 234      92.528  69.331  59.693  1.00  0.00           H  
ATOM   3033  HD1 PHE A 234      91.472  68.214  61.565  1.00  0.00           H  
ATOM   3034  HD2 PHE A 234      94.575  66.272  59.343  1.00  0.00           H  
ATOM   3035  HE1 PHE A 234      90.877  66.060  62.613  1.00  0.00           H  
ATOM   3036  HE2 PHE A 234      94.000  64.126  60.416  1.00  0.00           H  
ATOM   3037  HZ  PHE A 234      92.146  64.015  62.047  1.00  0.00           H  
ATOM   3038  N   PHE A 235      96.668  68.713  59.698  1.00  0.00           N  
ATOM   3039  CA  PHE A 235      97.887  67.902  59.707  1.00  0.00           C  
ATOM   3040  C   PHE A 235      99.060  68.538  60.464  1.00  0.00           C  
ATOM   3041  O   PHE A 235     100.077  67.878  60.697  1.00  0.00           O  
ATOM   3042  CB  PHE A 235      98.287  67.527  58.271  1.00  0.00           C  
ATOM   3043  CG  PHE A 235      97.276  66.663  57.567  1.00  0.00           C  
ATOM   3044  CD1 PHE A 235      96.313  67.234  56.728  1.00  0.00           C  
ATOM   3045  CD2 PHE A 235      97.273  65.275  57.748  1.00  0.00           C  
ATOM   3046  CE1 PHE A 235      95.368  66.441  56.083  1.00  0.00           C  
ATOM   3047  CE2 PHE A 235      96.331  64.477  57.105  1.00  0.00           C  
ATOM   3048  CZ  PHE A 235      95.378  65.061  56.272  1.00  0.00           C  
ATOM   3049  H   PHE A 235      96.490  69.304  58.899  1.00  0.00           H  
ATOM   3050  HA  PHE A 235      97.647  66.997  60.265  1.00  0.00           H  
ATOM   3051  HB2 PHE A 235      99.234  66.989  58.307  1.00  0.00           H  
ATOM   3052  HB3 PHE A 235      98.413  68.446  57.698  1.00  0.00           H  
ATOM   3053  HD1 PHE A 235      96.303  68.304  56.579  1.00  0.00           H  
ATOM   3054  HD2 PHE A 235      98.009  64.819  58.393  1.00  0.00           H  
ATOM   3055  HE1 PHE A 235      94.630  66.894  55.438  1.00  0.00           H  
ATOM   3056  HE2 PHE A 235      96.338  63.407  57.251  1.00  0.00           H  
ATOM   3057  HZ  PHE A 235      94.647  64.443  55.773  1.00  0.00           H  
ATOM   3058  N   LYS A 236      98.914  69.809  60.842  1.00  0.00           N  
ATOM   3059  CA  LYS A 236      99.907  70.502  61.668  1.00  0.00           C  
ATOM   3060  C   LYS A 236      99.911  69.998  63.115  1.00  0.00           C  
ATOM   3061  O   LYS A 236     100.979  69.772  63.690  1.00  0.00           O  
ATOM   3062  CB  LYS A 236      99.703  72.021  61.619  1.00  0.00           C  
ATOM   3063  CG  LYS A 236     100.544  72.747  60.575  1.00  0.00           C  
ATOM   3064  CD  LYS A 236     101.914  73.142  61.122  1.00  0.00           C  
ATOM   3065  CE  LYS A 236     102.604  74.186  60.254  1.00  0.00           C  
ATOM   3066  NZ  LYS A 236     103.123  73.624  58.976  1.00  0.00           N1+
ATOM   3067  H   LYS A 236      98.089  70.312  60.548  1.00  0.00           H  
ATOM   3068  HA  LYS A 236     100.885  70.273  61.245  1.00  0.00           H  
ATOM   3069  HB2 LYS A 236      99.953  72.428  62.599  1.00  0.00           H  
ATOM   3070  HB3 LYS A 236      98.652  72.215  61.402  1.00  0.00           H  
ATOM   3071  HG2 LYS A 236     100.016  73.648  60.262  1.00  0.00           H  
ATOM   3072  HG3 LYS A 236     100.683  72.091  59.716  1.00  0.00           H  
ATOM   3073  HD2 LYS A 236     102.543  72.253  61.168  1.00  0.00           H  
ATOM   3074  HD3 LYS A 236     101.787  73.549  62.125  1.00  0.00           H  
ATOM   3075  HE2 LYS A 236     103.439  74.607  60.814  1.00  0.00           H  
ATOM   3076  HE3 LYS A 236     101.888  74.974  60.022  1.00  0.00           H  
ATOM   3077  HZ1 LYS A 236     103.789  72.891  59.176  1.00  0.00           H  
ATOM   3078  HZ2 LYS A 236     102.356  73.245  58.439  1.00  0.00           H  
ATOM   3079  HZ3 LYS A 236     103.576  74.355  58.446  1.00  0.00           H  
ATOM   3080  N   ILE A 237      98.719  69.816  63.686  1.00  0.00           N  
ATOM   3081  CA  ILE A 237      98.566  69.294  65.053  1.00  0.00           C  
ATOM   3082  C   ILE A 237      98.495  67.766  65.073  1.00  0.00           C  
ATOM   3083  O   ILE A 237      97.474  67.163  64.724  1.00  0.00           O  
ATOM   3084  CB  ILE A 237      97.403  69.969  65.830  1.00  0.00           C  
ATOM   3085  CG1 ILE A 237      96.192  70.232  64.910  1.00  0.00           C  
ATOM   3086  CG2 ILE A 237      97.909  71.248  66.492  1.00  0.00           C  
ATOM   3087  CD1 ILE A 237      94.953  70.782  65.594  1.00  0.00           C  
ATOM   3088  H   ILE A 237      97.889  70.046  63.159  1.00  0.00           H  
ATOM   3089  HA  ILE A 237      99.470  69.568  65.597  1.00  0.00           H  
ATOM   3090  HB  ILE A 237      97.055  69.293  66.611  1.00  0.00           H  
ATOM   3091 HG12 ILE A 237      95.922  69.289  64.435  1.00  0.00           H  
ATOM   3092 HG13 ILE A 237      96.500  70.948  64.148  1.00  0.00           H  
ATOM   3093 HG21 ILE A 237      98.728  71.007  67.170  1.00  0.00           H  
ATOM   3094 HG22 ILE A 237      98.263  71.938  65.726  1.00  0.00           H  
ATOM   3095 HG23 ILE A 237      97.098  71.712  67.053  1.00  0.00           H  
ATOM   3096 HD11 ILE A 237      94.623  70.084  66.363  1.00  0.00           H  
ATOM   3097 HD12 ILE A 237      95.187  71.743  66.052  1.00  0.00           H  
ATOM   3098 HD13 ILE A 237      94.160  70.914  64.858  1.00  0.00           H  
ATOM   3099  N   SER A 238      99.606  67.160  65.495  1.00  0.00           N  
ATOM   3100  CA  SER A 238      99.873  65.725  65.318  1.00  0.00           C  
ATOM   3101  C   SER A 238      99.092  64.763  66.219  1.00  0.00           C  
ATOM   3102  O   SER A 238      98.913  63.594  65.860  1.00  0.00           O  
ATOM   3103  CB  SER A 238     101.379  65.442  65.403  1.00  0.00           C  
ATOM   3104  OG  SER A 238     101.888  65.763  66.683  1.00  0.00           O  
ATOM   3105  H   SER A 238     100.304  67.719  65.963  1.00  0.00           H  
ATOM   3106  HA  SER A 238      99.494  65.511  64.319  1.00  0.00           H  
ATOM   3107  HB2 SER A 238     101.896  66.042  64.654  1.00  0.00           H  
ATOM   3108  HB3 SER A 238     101.554  64.384  65.206  1.00  0.00           H  
ATOM   3109  HG  SER A 238     102.829  65.571  66.678  1.00  0.00           H  
ATOM   3110  N   TRP A 239      98.627  65.244  67.373  1.00  0.00           N  
ATOM   3111  CA  TRP A 239      97.795  64.427  68.272  1.00  0.00           C  
ATOM   3112  C   TRP A 239      96.327  64.346  67.804  1.00  0.00           C  
ATOM   3113  O   TRP A 239      95.413  64.121  68.606  1.00  0.00           O  
ATOM   3114  CB  TRP A 239      97.923  64.891  69.740  1.00  0.00           C  
ATOM   3115  CG  TRP A 239      97.538  66.338  70.020  1.00  0.00           C  
ATOM   3116  CD1 TRP A 239      96.271  66.859  70.073  1.00  0.00           C  
ATOM   3117  CD2 TRP A 239      98.429  67.430  70.320  1.00  0.00           C  
ATOM   3118  NE1 TRP A 239      96.318  68.203  70.366  1.00  0.00           N  
ATOM   3119  CE2 TRP A 239      97.626  68.582  70.524  1.00  0.00           C  
ATOM   3120  CE3 TRP A 239      99.828  67.550  70.426  1.00  0.00           C  
ATOM   3121  CZ2 TRP A 239      98.175  69.844  70.831  1.00  0.00           C  
ATOM   3122  CZ3 TRP A 239     100.376  68.809  70.732  1.00  0.00           C  
ATOM   3123  CH2 TRP A 239      99.545  69.937  70.930  1.00  0.00           C  
ATOM   3124  H   TRP A 239      98.851  66.193  67.637  1.00  0.00           H  
ATOM   3125  HA  TRP A 239      98.180  63.408  68.226  1.00  0.00           H  
ATOM   3126  HB2 TRP A 239      98.962  64.758  70.042  1.00  0.00           H  
ATOM   3127  HB3 TRP A 239      97.283  64.252  70.349  1.00  0.00           H  
ATOM   3128  HD1 TRP A 239      95.365  66.295  69.908  1.00  0.00           H  
ATOM   3129  HE1 TRP A 239      95.517  68.812  70.451  1.00  0.00           H  
ATOM   3130  HE3 TRP A 239     100.467  66.693  70.275  1.00  0.00           H  
ATOM   3131  HZ2 TRP A 239      97.543  70.707  70.983  1.00  0.00           H  
ATOM   3132  HZ3 TRP A 239     101.447  68.916  70.817  1.00  0.00           H  
ATOM   3133  HH2 TRP A 239      99.995  70.891  71.164  1.00  0.00           H  
ATOM   3134  N   LEU A 240      96.125  64.508  66.496  1.00  0.00           N  
ATOM   3135  CA  LEU A 240      94.797  64.539  65.887  1.00  0.00           C  
ATOM   3136  C   LEU A 240      94.676  63.597  64.679  1.00  0.00           C  
ATOM   3137  O   LEU A 240      93.564  63.306  64.228  1.00  0.00           O  
ATOM   3138  CB  LEU A 240      94.431  65.982  65.502  1.00  0.00           C  
ATOM   3139  CG  LEU A 240      92.966  66.443  65.515  1.00  0.00           C  
ATOM   3140  CD1 LEU A 240      92.367  66.448  66.916  1.00  0.00           C  
ATOM   3141  CD2 LEU A 240      92.847  67.825  64.895  1.00  0.00           C  
ATOM   3142  H   LEU A 240      96.930  64.615  65.896  1.00  0.00           H  
ATOM   3143  HA  LEU A 240      94.087  64.174  66.630  1.00  0.00           H  
ATOM   3144  HB2 LEU A 240      94.799  66.138  64.488  1.00  0.00           H  
ATOM   3145  HB3 LEU A 240      94.970  66.635  66.188  1.00  0.00           H  
ATOM   3146  HG  LEU A 240      92.399  65.723  64.924  1.00  0.00           H  
ATOM   3147 HD11 LEU A 240      92.446  65.451  67.348  1.00  0.00           H  
ATOM   3148 HD12 LEU A 240      92.909  67.159  67.540  1.00  0.00           H  
ATOM   3149 HD13 LEU A 240      91.318  66.738  66.862  1.00  0.00           H  
ATOM   3150 HD21 LEU A 240      93.415  68.540  65.490  1.00  0.00           H  
ATOM   3151 HD22 LEU A 240      93.241  67.803  63.879  1.00  0.00           H  
ATOM   3152 HD23 LEU A 240      91.799  68.124  64.871  1.00  0.00           H  
ATOM   3153  N   TYR A 241      95.815  63.125  64.167  1.00  0.00           N  
ATOM   3154  CA  TYR A 241      95.834  62.179  63.046  1.00  0.00           C  
ATOM   3155  C   TYR A 241      96.684  60.918  63.264  1.00  0.00           C  
ATOM   3156  O   TYR A 241      96.552  59.953  62.502  1.00  0.00           O  
ATOM   3157  CB  TYR A 241      96.206  62.877  61.725  1.00  0.00           C  
ATOM   3158  CG  TYR A 241      97.635  63.368  61.619  1.00  0.00           C  
ATOM   3159  CD1 TYR A 241      97.980  64.663  62.020  1.00  0.00           C  
ATOM   3160  CD2 TYR A 241      98.644  62.548  61.090  1.00  0.00           C  
ATOM   3161  CE1 TYR A 241      99.288  65.120  61.914  1.00  0.00           C  
ATOM   3162  CE2 TYR A 241      99.956  62.998  60.986  1.00  0.00           C  
ATOM   3163  CZ  TYR A 241     100.272  64.282  61.399  1.00  0.00           C  
ATOM   3164  OH  TYR A 241     101.567  64.733  61.296  1.00  0.00           O  
ATOM   3165  H   TYR A 241      96.692  63.429  64.564  1.00  0.00           H  
ATOM   3166  HA  TYR A 241      94.808  61.815  62.983  1.00  0.00           H  
ATOM   3167  HB2 TYR A 241      95.547  63.737  61.604  1.00  0.00           H  
ATOM   3168  HB3 TYR A 241      96.034  62.170  60.913  1.00  0.00           H  
ATOM   3169  HD1 TYR A 241      97.218  65.317  62.418  1.00  0.00           H  
ATOM   3170  HD2 TYR A 241      98.397  61.550  60.758  1.00  0.00           H  
ATOM   3171  HE1 TYR A 241      99.540  66.122  62.230  1.00  0.00           H  
ATOM   3172  HE2 TYR A 241     100.723  62.351  60.586  1.00  0.00           H  
ATOM   3173  HH  TYR A 241     101.657  65.679  61.157  1.00  0.00           H  
ATOM   3174  N   LYS A 242      97.538  60.928  64.293  1.00  0.00           N  
ATOM   3175  CA  LYS A 242      98.402  59.775  64.638  1.00  0.00           C  
ATOM   3176  C   LYS A 242      97.606  58.484  64.908  1.00  0.00           C  
ATOM   3177  O   LYS A 242      98.127  57.375  64.737  1.00  0.00           O  
ATOM   3178  CB  LYS A 242      99.353  60.106  65.805  1.00  0.00           C  
ATOM   3179  CG  LYS A 242      98.682  60.416  67.140  1.00  0.00           C  
ATOM   3180  CD  LYS A 242      99.699  60.587  68.260  1.00  0.00           C  
ATOM   3181  CE  LYS A 242      99.015  60.872  69.591  1.00  0.00           C  
ATOM   3182  NZ  LYS A 242      99.992  61.050  70.701  1.00  0.00           N1+
ATOM   3183  H   LYS A 242      97.597  61.761  64.862  1.00  0.00           H  
ATOM   3184  HA  LYS A 242      99.011  59.580  63.756  1.00  0.00           H  
ATOM   3185  HB2 LYS A 242      99.945  60.975  65.518  1.00  0.00           H  
ATOM   3186  HB3 LYS A 242     100.012  59.250  65.952  1.00  0.00           H  
ATOM   3187  HG2 LYS A 242      98.011  59.596  67.396  1.00  0.00           H  
ATOM   3188  HG3 LYS A 242      98.109  61.338  67.041  1.00  0.00           H  
ATOM   3189  HD2 LYS A 242     100.360  61.419  68.015  1.00  0.00           H  
ATOM   3190  HD3 LYS A 242     100.284  59.672  68.351  1.00  0.00           H  
ATOM   3191  HE2 LYS A 242      98.357  60.037  69.833  1.00  0.00           H  
ATOM   3192  HE3 LYS A 242      98.425  61.783  69.494  1.00  0.00           H  
ATOM   3193  HZ1 LYS A 242     100.545  60.211  70.800  1.00  0.00           H  
ATOM   3194  HZ2 LYS A 242     100.599  61.831  70.494  1.00  0.00           H  
ATOM   3195  HZ3 LYS A 242      99.495  61.229  71.562  1.00  0.00           H  
ATOM   3196  N   LYS A 243      96.352  58.664  65.327  1.00  0.00           N  
ATOM   3197  CA  LYS A 243      95.337  57.615  65.431  1.00  0.00           C  
ATOM   3198  C   LYS A 243      95.207  56.847  64.104  1.00  0.00           C  
ATOM   3199  O   LYS A 243      95.273  55.615  64.077  1.00  0.00           O  
ATOM   3200  CB  LYS A 243      94.002  58.272  65.812  1.00  0.00           C  
ATOM   3201  CG  LYS A 243      92.852  57.335  66.148  1.00  0.00           C  
ATOM   3202  CD  LYS A 243      91.555  58.125  66.300  1.00  0.00           C  
ATOM   3203  CE  LYS A 243      90.433  57.283  66.894  1.00  0.00           C  
ATOM   3204  NZ  LYS A 243      89.967  56.199  65.982  1.00  0.00           N1+
ATOM   3205  H   LYS A 243      96.082  59.600  65.594  1.00  0.00           H  
ATOM   3206  HA  LYS A 243      95.627  56.895  66.196  1.00  0.00           H  
ATOM   3207  HB2 LYS A 243      93.688  58.893  64.973  1.00  0.00           H  
ATOM   3208  HB3 LYS A 243      94.180  58.902  66.683  1.00  0.00           H  
ATOM   3209  HG2 LYS A 243      93.070  56.818  67.082  1.00  0.00           H  
ATOM   3210  HG3 LYS A 243      92.737  56.605  65.347  1.00  0.00           H  
ATOM   3211  HD2 LYS A 243      91.244  58.481  65.318  1.00  0.00           H  
ATOM   3212  HD3 LYS A 243      91.738  58.977  66.954  1.00  0.00           H  
ATOM   3213  HE2 LYS A 243      89.589  57.936  67.115  1.00  0.00           H  
ATOM   3214  HE3 LYS A 243      90.792  56.829  67.817  1.00  0.00           H  
ATOM   3215  HZ1 LYS A 243      89.631  56.605  65.121  1.00  0.00           H  
ATOM   3216  HZ2 LYS A 243      90.735  55.574  65.782  1.00  0.00           H  
ATOM   3217  HZ3 LYS A 243      89.220  55.684  66.426  1.00  0.00           H  
ATOM   3218  N   TYR A 244      95.053  57.600  63.014  1.00  0.00           N  
ATOM   3219  CA  TYR A 244      94.868  57.056  61.671  1.00  0.00           C  
ATOM   3220  C   TYR A 244      96.162  56.528  61.064  1.00  0.00           C  
ATOM   3221  O   TYR A 244      96.150  55.534  60.339  1.00  0.00           O  
ATOM   3222  CB  TYR A 244      94.242  58.115  60.766  1.00  0.00           C  
ATOM   3223  CG  TYR A 244      92.919  58.647  61.277  1.00  0.00           C  
ATOM   3224  CD1 TYR A 244      91.811  57.799  61.428  1.00  0.00           C  
ATOM   3225  CD2 TYR A 244      92.768  59.998  61.608  1.00  0.00           C  
ATOM   3226  CE1 TYR A 244      90.595  58.281  61.898  1.00  0.00           C  
ATOM   3227  CE2 TYR A 244      91.553  60.490  62.074  1.00  0.00           C  
ATOM   3228  CZ  TYR A 244      90.474  59.627  62.219  1.00  0.00           C  
ATOM   3229  OH  TYR A 244      89.267  60.100  62.673  1.00  0.00           O  
ATOM   3230  H   TYR A 244      95.065  58.604  63.123  1.00  0.00           H  
ATOM   3231  HA  TYR A 244      94.196  56.202  61.756  1.00  0.00           H  
ATOM   3232  HB2 TYR A 244      94.079  57.675  59.782  1.00  0.00           H  
ATOM   3233  HB3 TYR A 244      94.938  58.949  60.680  1.00  0.00           H  
ATOM   3234  HD1 TYR A 244      91.905  56.753  61.175  1.00  0.00           H  
ATOM   3235  HD2 TYR A 244      93.607  60.669  61.500  1.00  0.00           H  
ATOM   3236  HE1 TYR A 244      89.752  57.615  62.013  1.00  0.00           H  
ATOM   3237  HE2 TYR A 244      91.449  61.536  62.321  1.00  0.00           H  
ATOM   3238  HH  TYR A 244      89.247  61.039  62.869  1.00  0.00           H  
ATOM   3239  N   GLU A 245      97.267  57.206  61.368  1.00  0.00           N  
ATOM   3240  CA  GLU A 245      98.618  56.803  60.974  1.00  0.00           C  
ATOM   3241  C   GLU A 245      98.945  55.373  61.427  1.00  0.00           C  
ATOM   3242  O   GLU A 245      99.556  54.604  60.677  1.00  0.00           O  
ATOM   3243  CB  GLU A 245      99.622  57.796  61.563  1.00  0.00           C  
ATOM   3244  CG  GLU A 245     100.976  57.853  60.877  1.00  0.00           C  
ATOM   3245  CD  GLU A 245     101.656  59.194  61.079  1.00  0.00           C  
ATOM   3246  OE1 GLU A 245     102.585  59.279  61.911  1.00  0.00           O  
ATOM   3247  OE2 GLU A 245     101.249  60.170  60.413  1.00  0.00           O1-
ATOM   3248  H   GLU A 245      97.166  58.055  61.906  1.00  0.00           H  
ATOM   3249  HA  GLU A 245      98.680  56.811  59.886  1.00  0.00           H  
ATOM   3250  HB2 GLU A 245      99.787  57.526  62.606  1.00  0.00           H  
ATOM   3251  HB3 GLU A 245      99.179  58.790  61.511  1.00  0.00           H  
ATOM   3252  HG2 GLU A 245     100.837  57.685  59.809  1.00  0.00           H  
ATOM   3253  HG3 GLU A 245     101.613  57.070  61.288  1.00  0.00           H  
ATOM   3254  N   LYS A 246      98.515  55.033  62.645  1.00  0.00           N  
ATOM   3255  CA  LYS A 246      98.728  53.710  63.234  1.00  0.00           C  
ATOM   3256  C   LYS A 246      97.877  52.630  62.553  1.00  0.00           C  
ATOM   3257  O   LYS A 246      98.335  51.493  62.389  1.00  0.00           O  
ATOM   3258  CB  LYS A 246      98.458  53.752  64.744  1.00  0.00           C  
ATOM   3259  CG  LYS A 246      99.452  52.959  65.590  1.00  0.00           C  
ATOM   3260  CD  LYS A 246      98.962  51.557  65.937  1.00  0.00           C  
ATOM   3261  CE  LYS A 246      98.098  51.546  67.193  1.00  0.00           C  
ATOM   3262  NZ  LYS A 246      97.347  50.268  67.340  1.00  0.00           N1+
ATOM   3263  H   LYS A 246      98.017  55.724  63.188  1.00  0.00           H  
ATOM   3264  HA  LYS A 246      99.771  53.439  63.070  1.00  0.00           H  
ATOM   3265  HB2 LYS A 246      97.461  53.348  64.923  1.00  0.00           H  
ATOM   3266  HB3 LYS A 246      98.491  54.793  65.067  1.00  0.00           H  
ATOM   3267  HG2 LYS A 246      99.629  53.503  66.518  1.00  0.00           H  
ATOM   3268  HG3 LYS A 246     100.386  52.872  65.036  1.00  0.00           H  
ATOM   3269  HD2 LYS A 246      99.826  50.913  66.099  1.00  0.00           H  
ATOM   3270  HD3 LYS A 246      98.374  51.174  65.103  1.00  0.00           H  
ATOM   3271  HE2 LYS A 246      97.385  52.369  67.138  1.00  0.00           H  
ATOM   3272  HE3 LYS A 246      98.740  51.679  68.064  1.00  0.00           H  
ATOM   3273  HZ1 LYS A 246      96.748  50.135  66.537  1.00  0.00           H  
ATOM   3274  HZ2 LYS A 246      97.999  49.500  67.404  1.00  0.00           H  
ATOM   3275  HZ3 LYS A 246      96.784  50.303  68.178  1.00  0.00           H  
ATOM   3276  N   SER A 247      96.654  52.997  62.157  1.00  0.00           N  
ATOM   3277  CA  SER A 247      95.749  52.123  61.395  1.00  0.00           C  
ATOM   3278  C   SER A 247      96.311  51.758  60.020  1.00  0.00           C  
ATOM   3279  O   SER A 247      96.198  50.607  59.585  1.00  0.00           O  
ATOM   3280  CB  SER A 247      94.377  52.778  61.230  1.00  0.00           C  
ATOM   3281  OG  SER A 247      93.760  52.987  62.483  1.00  0.00           O  
ATOM   3282  H   SER A 247      96.334  53.925  62.394  1.00  0.00           H  
ATOM   3283  HA  SER A 247      95.649  51.202  61.969  1.00  0.00           H  
ATOM   3284  HB2 SER A 247      93.743  52.130  60.625  1.00  0.00           H  
ATOM   3285  HB3 SER A 247      94.499  53.738  60.728  1.00  0.00           H  
ATOM   3286  HG  SER A 247      94.331  53.565  62.995  1.00  0.00           H  
ATOM   3287  N   VAL A 248      96.906  52.748  59.352  1.00  0.00           N  
ATOM   3288  CA  VAL A 248      97.552  52.564  58.049  1.00  0.00           C  
ATOM   3289  C   VAL A 248      98.763  51.633  58.199  1.00  0.00           C  
ATOM   3290  O   VAL A 248      98.948  50.718  57.393  1.00  0.00           O  
ATOM   3291  CB  VAL A 248      97.941  53.923  57.393  1.00  0.00           C  
ATOM   3292  CG1 VAL A 248      98.681  53.722  56.074  1.00  0.00           C  
ATOM   3293  CG2 VAL A 248      96.710  54.786  57.152  1.00  0.00           C  
ATOM   3294  H   VAL A 248      96.912  53.670  59.765  1.00  0.00           H  
ATOM   3295  HA  VAL A 248      96.837  52.096  57.372  1.00  0.00           H  
ATOM   3296  HB  VAL A 248      98.606  54.430  58.092  1.00  0.00           H  
ATOM   3297 HG11 VAL A 248      99.571  53.116  56.245  1.00  0.00           H  
ATOM   3298 HG12 VAL A 248      98.027  53.215  55.364  1.00  0.00           H  
ATOM   3299 HG13 VAL A 248      98.974  54.691  55.670  1.00  0.00           H  
ATOM   3300 HG21 VAL A 248      96.043  54.281  56.453  1.00  0.00           H  
ATOM   3301 HG22 VAL A 248      96.191  54.950  58.096  1.00  0.00           H  
ATOM   3302 HG23 VAL A 248      97.015  55.745  56.734  1.00  0.00           H  
ATOM   3303  N   LYS A 249      99.559  51.860  59.245  1.00  0.00           N  
ATOM   3304  CA  LYS A 249     100.737  51.043  59.528  1.00  0.00           C  
ATOM   3305  C   LYS A 249     100.349  49.599  59.874  1.00  0.00           C  
ATOM   3306  O   LYS A 249     101.008  48.667  59.414  1.00  0.00           O  
ATOM   3307  CB  LYS A 249     101.580  51.678  60.641  1.00  0.00           C  
ATOM   3308  CG  LYS A 249     102.946  51.040  60.854  1.00  0.00           C  
ATOM   3309  CD  LYS A 249     103.593  51.548  62.135  1.00  0.00           C  
ATOM   3310  CE  LYS A 249     104.620  50.570  62.691  1.00  0.00           C  
ATOM   3311  NZ  LYS A 249     105.775  50.353  61.775  1.00  0.00           N1+
ATOM   3312  H   LYS A 249      99.339  52.626  59.865  1.00  0.00           H  
ATOM   3313  HA  LYS A 249     101.345  51.005  58.624  1.00  0.00           H  
ATOM   3314  HB2 LYS A 249     101.022  51.602  61.574  1.00  0.00           H  
ATOM   3315  HB3 LYS A 249     101.732  52.729  60.393  1.00  0.00           H  
ATOM   3316  HG2 LYS A 249     103.589  51.285  60.009  1.00  0.00           H  
ATOM   3317  HG3 LYS A 249     102.828  49.958  60.919  1.00  0.00           H  
ATOM   3318  HD2 LYS A 249     102.815  51.703  62.883  1.00  0.00           H  
ATOM   3319  HD3 LYS A 249     104.089  52.496  61.925  1.00  0.00           H  
ATOM   3320  HE2 LYS A 249     104.129  49.612  62.864  1.00  0.00           H  
ATOM   3321  HE3 LYS A 249     104.996  50.961  63.636  1.00  0.00           H  
ATOM   3322  HZ1 LYS A 249     105.442  49.990  60.893  1.00  0.00           H  
ATOM   3323  HZ2 LYS A 249     106.251  51.230  61.620  1.00  0.00           H  
ATOM   3324  HZ3 LYS A 249     106.415  49.692  62.191  1.00  0.00           H  
ATOM   3325  N   ASP A 250      99.279  49.430  60.661  1.00  0.00           N  
ATOM   3326  CA  ASP A 250      98.768  48.103  61.043  1.00  0.00           C  
ATOM   3327  C   ASP A 250      98.508  47.205  59.833  1.00  0.00           C  
ATOM   3328  O   ASP A 250      98.948  46.052  59.812  1.00  0.00           O  
ATOM   3329  CB  ASP A 250      97.495  48.212  61.898  1.00  0.00           C  
ATOM   3330  CG  ASP A 250      97.781  48.497  63.370  1.00  0.00           C  
ATOM   3331  OD1 ASP A 250      98.795  47.999  63.913  1.00  0.00           O  
ATOM   3332  OD2 ASP A 250      96.969  49.216  63.996  1.00  0.00           O1-
ATOM   3333  H   ASP A 250      98.801  50.249  61.008  1.00  0.00           H  
ATOM   3334  HA  ASP A 250      99.553  47.639  61.640  1.00  0.00           H  
ATOM   3335  HB2 ASP A 250      96.949  47.271  61.827  1.00  0.00           H  
ATOM   3336  HB3 ASP A 250      96.880  49.020  61.502  1.00  0.00           H  
ATOM   3337  N   LEU A 251      97.814  47.749  58.830  1.00  0.00           N  
ATOM   3338  CA  LEU A 251      97.489  47.014  57.610  1.00  0.00           C  
ATOM   3339  C   LEU A 251      98.688  46.839  56.677  1.00  0.00           C  
ATOM   3340  O   LEU A 251      98.923  45.737  56.172  1.00  0.00           O  
ATOM   3341  CB  LEU A 251      96.311  47.663  56.868  1.00  0.00           C  
ATOM   3342  CG  LEU A 251      95.799  46.931  55.617  1.00  0.00           C  
ATOM   3343  CD1 LEU A 251      95.089  45.624  55.946  1.00  0.00           C  
ATOM   3344  CD2 LEU A 251      94.901  47.826  54.786  1.00  0.00           C  
ATOM   3345  H   LEU A 251      97.502  48.705  58.918  1.00  0.00           H  
ATOM   3346  HA  LEU A 251      97.194  46.014  57.928  1.00  0.00           H  
ATOM   3347  HB2 LEU A 251      96.622  48.662  56.563  1.00  0.00           H  
ATOM   3348  HB3 LEU A 251      95.480  47.740  57.569  1.00  0.00           H  
ATOM   3349  HG  LEU A 251      96.682  46.677  55.031  1.00  0.00           H  
ATOM   3350 HD11 LEU A 251      95.758  44.981  56.518  1.00  0.00           H  
ATOM   3351 HD12 LEU A 251      94.196  45.834  56.535  1.00  0.00           H  
ATOM   3352 HD13 LEU A 251      94.805  45.122  55.021  1.00  0.00           H  
ATOM   3353 HD21 LEU A 251      94.014  48.087  55.363  1.00  0.00           H  
ATOM   3354 HD22 LEU A 251      95.441  48.735  54.519  1.00  0.00           H  
ATOM   3355 HD23 LEU A 251      94.603  47.300  53.879  1.00  0.00           H  
ATOM   3356  N   LYS A 252      99.427  47.927  56.454  1.00  0.00           N  
ATOM   3357  CA  LYS A 252     100.583  47.944  55.552  1.00  0.00           C  
ATOM   3358  C   LYS A 252     101.684  46.974  55.997  1.00  0.00           C  
ATOM   3359  O   LYS A 252     102.288  46.302  55.154  1.00  0.00           O  
ATOM   3360  CB  LYS A 252     101.127  49.370  55.402  1.00  0.00           C  
ATOM   3361  CG  LYS A 252     101.942  49.616  54.140  1.00  0.00           C  
ATOM   3362  CD  LYS A 252     102.054  51.101  53.809  1.00  0.00           C  
ATOM   3363  CE  LYS A 252     100.922  51.595  52.909  1.00  0.00           C  
ATOM   3364  NZ  LYS A 252     101.050  51.108  51.502  1.00  0.00           N1+
ATOM   3365  H   LYS A 252      99.178  48.782  56.930  1.00  0.00           H  
ATOM   3366  HA  LYS A 252     100.240  47.599  54.577  1.00  0.00           H  
ATOM   3367  HB2 LYS A 252     101.762  49.582  56.262  1.00  0.00           H  
ATOM   3368  HB3 LYS A 252     100.280  50.057  55.397  1.00  0.00           H  
ATOM   3369  HG2 LYS A 252     101.461  49.105  53.306  1.00  0.00           H  
ATOM   3370  HG3 LYS A 252     102.944  49.212  54.284  1.00  0.00           H  
ATOM   3371  HD2 LYS A 252     103.003  51.274  53.301  1.00  0.00           H  
ATOM   3372  HD3 LYS A 252     102.031  51.668  54.740  1.00  0.00           H  
ATOM   3373  HE2 LYS A 252     100.932  52.685  52.903  1.00  0.00           H  
ATOM   3374  HE3 LYS A 252      99.974  51.242  53.315  1.00  0.00           H  
ATOM   3375  HZ1 LYS A 252     101.925  51.428  51.113  1.00  0.00           H  
ATOM   3376  HZ2 LYS A 252     101.027  50.098  51.492  1.00  0.00           H  
ATOM   3377  HZ3 LYS A 252     100.285  51.468  50.950  1.00  0.00           H  
ATOM   3378  N   ASP A 253     101.920  46.902  57.312  1.00  0.00           N  
ATOM   3379  CA  ASP A 253     102.874  45.955  57.908  1.00  0.00           C  
ATOM   3380  C   ASP A 253     102.421  44.513  57.740  1.00  0.00           C  
ATOM   3381  O   ASP A 253     103.236  43.634  57.448  1.00  0.00           O  
ATOM   3382  CB  ASP A 253     103.088  46.239  59.402  1.00  0.00           C  
ATOM   3383  CG  ASP A 253     103.979  47.450  59.665  1.00  0.00           C  
ATOM   3384  OD1 ASP A 253     104.548  48.034  58.711  1.00  0.00           O  
ATOM   3385  OD2 ASP A 253     104.113  47.818  60.852  1.00  0.00           O1-
ATOM   3386  H   ASP A 253     101.418  47.529  57.925  1.00  0.00           H  
ATOM   3387  HA  ASP A 253     103.815  46.094  57.375  1.00  0.00           H  
ATOM   3388  HB2 ASP A 253     103.551  45.364  59.858  1.00  0.00           H  
ATOM   3389  HB3 ASP A 253     102.116  46.418  59.863  1.00  0.00           H  
ATOM   3390  N   ALA A 254     101.121  44.288  57.938  1.00  0.00           N  
ATOM   3391  CA  ALA A 254     100.507  42.971  57.811  1.00  0.00           C  
ATOM   3392  C   ALA A 254     100.544  42.441  56.377  1.00  0.00           C  
ATOM   3393  O   ALA A 254     100.732  41.240  56.160  1.00  0.00           O  
ATOM   3394  CB  ALA A 254      99.083  43.017  58.327  1.00  0.00           C  
ATOM   3395  H   ALA A 254     100.532  45.069  58.189  1.00  0.00           H  
ATOM   3396  HA  ALA A 254     101.092  42.277  58.414  1.00  0.00           H  
ATOM   3397  HB1 ALA A 254      99.083  43.350  59.365  1.00  0.00           H  
ATOM   3398  HB2 ALA A 254      98.500  43.711  57.722  1.00  0.00           H  
ATOM   3399  HB3 ALA A 254      98.642  42.022  58.265  1.00  0.00           H  
ATOM   3400  N   ILE A 255     100.370  43.346  55.412  1.00  0.00           N  
ATOM   3401  CA  ILE A 255     100.455  43.027  53.983  1.00  0.00           C  
ATOM   3402  C   ILE A 255     101.918  42.822  53.549  1.00  0.00           C  
ATOM   3403  O   ILE A 255     102.198  41.990  52.677  1.00  0.00           O  
ATOM   3404  CB  ILE A 255      99.669  44.064  53.126  1.00  0.00           C  
ATOM   3405  CG1 ILE A 255      98.162  43.844  53.322  1.00  0.00           C  
ATOM   3406  CG2 ILE A 255     100.012  43.980  51.637  1.00  0.00           C  
ATOM   3407  CD1 ILE A 255      97.288  44.997  52.887  1.00  0.00           C  
ATOM   3408  H   ILE A 255     100.170  44.299  55.679  1.00  0.00           H  
ATOM   3409  HA  ILE A 255      99.961  42.072  53.802  1.00  0.00           H  
ATOM   3410  HB  ILE A 255      99.960  45.058  53.466  1.00  0.00           H  
ATOM   3411 HG12 ILE A 255      97.981  43.663  54.382  1.00  0.00           H  
ATOM   3412 HG13 ILE A 255      97.871  42.964  52.749  1.00  0.00           H  
ATOM   3413 HG21 ILE A 255     101.082  44.135  51.501  1.00  0.00           H  
ATOM   3414 HG22 ILE A 255      99.736  42.997  51.255  1.00  0.00           H  
ATOM   3415 HG23 ILE A 255      99.462  44.748  51.094  1.00  0.00           H  
ATOM   3416 HD11 ILE A 255      97.561  45.891  53.448  1.00  0.00           H  
ATOM   3417 HD12 ILE A 255      97.430  45.179  51.822  1.00  0.00           H  
ATOM   3418 HD13 ILE A 255      96.243  44.753  53.078  1.00  0.00           H  
ATOM   3419  N   GLU A 256     102.836  43.560  54.181  1.00  0.00           N  
ATOM   3420  CA  GLU A 256     104.277  43.414  53.941  1.00  0.00           C  
ATOM   3421  C   GLU A 256     104.749  41.988  54.227  1.00  0.00           C  
ATOM   3422  O   GLU A 256     105.480  41.408  53.421  1.00  0.00           O  
ATOM   3423  CB  GLU A 256     105.087  44.416  54.768  1.00  0.00           C  
ATOM   3424  CG  GLU A 256     106.170  45.142  53.981  1.00  0.00           C  
ATOM   3425  CD  GLU A 256     105.691  46.468  53.397  1.00  0.00           C  
ATOM   3426  OE1 GLU A 256     106.225  47.526  53.800  1.00  0.00           O  
ATOM   3427  OE2 GLU A 256     104.775  46.465  52.542  1.00  0.00           O1-
ATOM   3428  H   GLU A 256     102.525  44.247  54.852  1.00  0.00           H  
ATOM   3429  HA  GLU A 256     104.447  43.626  52.885  1.00  0.00           H  
ATOM   3430  HB2 GLU A 256     105.563  43.878  55.588  1.00  0.00           H  
ATOM   3431  HB3 GLU A 256     104.401  45.160  55.172  1.00  0.00           H  
ATOM   3432  HG2 GLU A 256     106.496  44.499  53.163  1.00  0.00           H  
ATOM   3433  HG3 GLU A 256     107.011  45.338  54.646  1.00  0.00           H  
ATOM   3434  N   VAL A 257     104.307  41.433  55.360  1.00  0.00           N  
ATOM   3435  CA  VAL A 257     104.569  40.033  55.746  1.00  0.00           C  
ATOM   3436  C   VAL A 257     104.144  39.090  54.612  1.00  0.00           C  
ATOM   3437  O   VAL A 257     104.897  38.191  54.229  1.00  0.00           O  
ATOM   3438  CB  VAL A 257     103.866  39.657  57.087  1.00  0.00           C  
ATOM   3439  CG1 VAL A 257     104.025  38.176  57.419  1.00  0.00           C  
ATOM   3440  CG2 VAL A 257     104.389  40.506  58.239  1.00  0.00           C  
ATOM   3441  H   VAL A 257     103.762  42.005  55.989  1.00  0.00           H  
ATOM   3442  HA  VAL A 257     105.640  39.923  55.913  1.00  0.00           H  
ATOM   3443  HB  VAL A 257     102.804  39.861  56.952  1.00  0.00           H  
ATOM   3444 HG11 VAL A 257     103.628  37.576  56.601  1.00  0.00           H  
ATOM   3445 HG12 VAL A 257     105.081  37.946  57.559  1.00  0.00           H  
ATOM   3446 HG13 VAL A 257     103.479  37.948  58.335  1.00  0.00           H  
ATOM   3447 HG21 VAL A 257     105.452  40.309  58.382  1.00  0.00           H  
ATOM   3448 HG22 VAL A 257     104.243  41.561  58.008  1.00  0.00           H  
ATOM   3449 HG23 VAL A 257     103.847  40.255  59.151  1.00  0.00           H  
ATOM   3450  N   LEU A 258     102.955  39.337  54.064  1.00  0.00           N  
ATOM   3451  CA  LEU A 258     102.395  38.541  52.972  1.00  0.00           C  
ATOM   3452  C   LEU A 258     103.144  38.693  51.643  1.00  0.00           C  
ATOM   3453  O   LEU A 258     103.413  37.684  50.978  1.00  0.00           O  
ATOM   3454  CB  LEU A 258     100.898  38.830  52.793  1.00  0.00           C  
ATOM   3455  CG  LEU A 258      99.951  38.673  53.992  1.00  0.00           C  
ATOM   3456  CD1 LEU A 258      98.576  39.214  53.635  1.00  0.00           C  
ATOM   3457  CD2 LEU A 258      99.849  37.234  54.484  1.00  0.00           C  
ATOM   3458  H   LEU A 258     102.414  40.112  54.420  1.00  0.00           H  
ATOM   3459  HA  LEU A 258     102.525  37.500  53.269  1.00  0.00           H  
ATOM   3460  HB2 LEU A 258     100.536  38.160  52.013  1.00  0.00           H  
ATOM   3461  HB3 LEU A 258     100.812  39.862  52.454  1.00  0.00           H  
ATOM   3462  HG  LEU A 258     100.373  39.250  54.815  1.00  0.00           H  
ATOM   3463 HD11 LEU A 258      98.663  40.258  53.335  1.00  0.00           H  
ATOM   3464 HD12 LEU A 258      98.160  38.633  52.812  1.00  0.00           H  
ATOM   3465 HD13 LEU A 258      97.920  39.138  54.502  1.00  0.00           H  
ATOM   3466 HD21 LEU A 258      99.431  36.609  53.695  1.00  0.00           H  
ATOM   3467 HD22 LEU A 258     100.841  36.869  54.749  1.00  0.00           H  
ATOM   3468 HD23 LEU A 258      99.202  37.195  55.360  1.00  0.00           H  
ATOM   3469  N   ILE A 259     103.481  39.933  51.265  1.00  0.00           N  
ATOM   3470  CA  ILE A 259     104.228  40.182  50.012  1.00  0.00           C  
ATOM   3471  C   ILE A 259     105.646  39.602  50.069  1.00  0.00           C  
ATOM   3472  O   ILE A 259     106.140  39.093  49.063  1.00  0.00           O  
ATOM   3473  CB  ILE A 259     104.208  41.665  49.507  1.00  0.00           C  
ATOM   3474  CG1 ILE A 259     104.790  42.656  50.524  1.00  0.00           C  
ATOM   3475  CG2 ILE A 259     102.797  42.108  49.144  1.00  0.00           C  
ATOM   3476  CD1 ILE A 259     106.260  43.002  50.352  1.00  0.00           C  
ATOM   3477  H   ILE A 259     103.220  40.715  51.848  1.00  0.00           H  
ATOM   3478  HA  ILE A 259     103.673  39.638  49.248  1.00  0.00           H  
ATOM   3479  HB  ILE A 259     104.842  41.677  48.621  1.00  0.00           H  
ATOM   3480 HG12 ILE A 259     104.663  42.227  51.518  1.00  0.00           H  
ATOM   3481 HG13 ILE A 259     104.219  43.582  50.452  1.00  0.00           H  
ATOM   3482 HG21 ILE A 259     102.384  41.429  48.398  1.00  0.00           H  
ATOM   3483 HG22 ILE A 259     102.171  42.093  50.036  1.00  0.00           H  
ATOM   3484 HG23 ILE A 259     102.827  43.119  48.738  1.00  0.00           H  
ATOM   3485 HD11 ILE A 259     106.858  42.093  50.420  1.00  0.00           H  
ATOM   3486 HD12 ILE A 259     106.413  43.465  49.377  1.00  0.00           H  
ATOM   3487 HD13 ILE A 259     106.564  43.696  51.136  1.00  0.00           H  
ATOM   3488  N   ALA A 260     106.270  39.669  51.250  1.00  0.00           N  
ATOM   3489  CA  ALA A 260     107.607  39.111  51.489  1.00  0.00           C  
ATOM   3490  C   ALA A 260     107.634  37.611  51.211  1.00  0.00           C  
ATOM   3491  O   ALA A 260     108.543  37.122  50.532  1.00  0.00           O  
ATOM   3492  CB  ALA A 260     108.073  39.405  52.908  1.00  0.00           C  
ATOM   3493  H   ALA A 260     105.798  40.127  52.016  1.00  0.00           H  
ATOM   3494  HA  ALA A 260     108.298  39.594  50.798  1.00  0.00           H  
ATOM   3495  HB1 ALA A 260     108.077  40.482  53.073  1.00  0.00           H  
ATOM   3496  HB2 ALA A 260     107.396  38.931  53.618  1.00  0.00           H  
ATOM   3497  HB3 ALA A 260     109.080  39.012  53.049  1.00  0.00           H  
ATOM   3498  N   GLU A 261     106.621  36.905  51.722  1.00  0.00           N  
ATOM   3499  CA  GLU A 261     106.435  35.472  51.479  1.00  0.00           C  
ATOM   3500  C   GLU A 261     106.194  35.178  49.997  1.00  0.00           C  
ATOM   3501  O   GLU A 261     106.784  34.240  49.446  1.00  0.00           O  
ATOM   3502  CB  GLU A 261     105.308  34.913  52.367  1.00  0.00           C  
ATOM   3503  CG  GLU A 261     104.965  33.428  52.184  1.00  0.00           C  
ATOM   3504  CD  GLU A 261     106.135  32.469  52.393  1.00  0.00           C  
ATOM   3505  OE1 GLU A 261     106.999  32.720  53.263  1.00  0.00           O  
ATOM   3506  OE2 GLU A 261     106.182  31.441  51.683  1.00  0.00           O1-
ATOM   3507  H   GLU A 261     105.949  37.383  52.305  1.00  0.00           H  
ATOM   3508  HA  GLU A 261     107.358  34.960  51.753  1.00  0.00           H  
ATOM   3509  HB2 GLU A 261     104.406  35.489  52.160  1.00  0.00           H  
ATOM   3510  HB3 GLU A 261     105.602  35.059  53.406  1.00  0.00           H  
ATOM   3511  HG2 GLU A 261     104.590  33.289  51.170  1.00  0.00           H  
ATOM   3512  HG3 GLU A 261     104.184  33.170  52.899  1.00  0.00           H  
ATOM   3513  N   LYS A 262     105.348  35.995  49.366  1.00  0.00           N  
ATOM   3514  CA  LYS A 262     105.062  35.907  47.934  1.00  0.00           C  
ATOM   3515  C   LYS A 262     106.326  36.076  47.086  1.00  0.00           C  
ATOM   3516  O   LYS A 262     106.511  35.359  46.102  1.00  0.00           O  
ATOM   3517  CB  LYS A 262     103.976  36.920  47.531  1.00  0.00           C  
ATOM   3518  CG  LYS A 262     103.465  36.811  46.095  1.00  0.00           C  
ATOM   3519  CD  LYS A 262     102.704  35.519  45.833  1.00  0.00           C  
ATOM   3520  CE  LYS A 262     102.134  35.490  44.426  1.00  0.00           C  
ATOM   3521  NZ  LYS A 262     101.170  34.371  44.229  1.00  0.00           N1+
ATOM   3522  H   LYS A 262     104.881  36.711  49.905  1.00  0.00           H  
ATOM   3523  HA  LYS A 262     104.681  34.905  47.737  1.00  0.00           H  
ATOM   3524  HB2 LYS A 262     104.386  37.921  47.665  1.00  0.00           H  
ATOM   3525  HB3 LYS A 262     103.126  36.783  48.200  1.00  0.00           H  
ATOM   3526  HG2 LYS A 262     104.318  36.855  45.418  1.00  0.00           H  
ATOM   3527  HG3 LYS A 262     102.800  37.652  45.898  1.00  0.00           H  
ATOM   3528  HD2 LYS A 262     101.886  35.437  46.549  1.00  0.00           H  
ATOM   3529  HD3 LYS A 262     103.383  34.675  45.959  1.00  0.00           H  
ATOM   3530  HE2 LYS A 262     102.954  35.375  43.718  1.00  0.00           H  
ATOM   3531  HE3 LYS A 262     101.620  36.433  44.236  1.00  0.00           H  
ATOM   3532  HZ1 LYS A 262     101.635  33.491  44.402  1.00  0.00           H  
ATOM   3533  HZ2 LYS A 262     100.397  34.475  44.871  1.00  0.00           H  
ATOM   3534  HZ3 LYS A 262     100.824  34.388  43.280  1.00  0.00           H  
ATOM   3535  N   ARG A 263     107.194  37.006  47.486  1.00  0.00           N  
ATOM   3536  CA  ARG A 263     108.475  37.241  46.803  1.00  0.00           C  
ATOM   3537  C   ARG A 263     109.407  36.023  46.837  1.00  0.00           C  
ATOM   3538  O   ARG A 263     110.048  35.708  45.826  1.00  0.00           O  
ATOM   3539  CB  ARG A 263     109.182  38.482  47.358  1.00  0.00           C  
ATOM   3540  CG  ARG A 263     108.511  39.784  46.956  1.00  0.00           C  
ATOM   3541  CD  ARG A 263     109.518  40.889  46.698  1.00  0.00           C  
ATOM   3542  NE  ARG A 263     108.911  41.983  45.941  1.00  0.00           N  
ATOM   3543  CZ  ARG A 263     108.373  43.072  46.484  1.00  0.00           C  
ATOM   3544  NH1 ARG A 263     108.369  43.245  47.800  1.00  0.00           N  
ATOM   3545  NH2 ARG A 263     107.839  43.997  45.705  1.00  0.00           N1+
ATOM   3546  H   ARG A 263     106.962  37.572  48.290  1.00  0.00           H  
ATOM   3547  HA  ARG A 263     108.231  37.419  45.756  1.00  0.00           H  
ATOM   3548  HB2 ARG A 263     110.207  38.492  46.987  1.00  0.00           H  
ATOM   3549  HB3 ARG A 263     109.190  38.418  48.446  1.00  0.00           H  
ATOM   3550  HG2 ARG A 263     107.843  40.097  47.758  1.00  0.00           H  
ATOM   3551  HG3 ARG A 263     107.933  39.616  46.047  1.00  0.00           H  
ATOM   3552  HD2 ARG A 263     110.355  40.483  46.130  1.00  0.00           H  
ATOM   3553  HD3 ARG A 263     109.879  41.273  47.652  1.00  0.00           H  
ATOM   3554  HE  ARG A 263     108.899  41.906  44.934  1.00  0.00           H  
ATOM   3555 HH11 ARG A 263     108.775  42.544  48.403  1.00  0.00           H  
ATOM   3556 HH12 ARG A 263     107.960  44.078  48.199  1.00  0.00           H  
ATOM   3557 HH21 ARG A 263     107.432  44.827  46.112  1.00  0.00           H  
ATOM   3558 HH22 ARG A 263     107.838  43.874  44.703  1.00  0.00           H  
ATOM   3559  N   ARG A 264     109.456  35.344  47.987  1.00  0.00           N  
ATOM   3560  CA  ARG A 264     110.250  34.118  48.167  1.00  0.00           C  
ATOM   3561  C   ARG A 264     109.753  32.961  47.298  1.00  0.00           C  
ATOM   3562  O   ARG A 264     110.553  32.302  46.625  1.00  0.00           O  
ATOM   3563  CB  ARG A 264     110.286  33.691  49.638  1.00  0.00           C  
ATOM   3564  CG  ARG A 264     110.989  34.676  50.553  1.00  0.00           C  
ATOM   3565  CD  ARG A 264     111.056  34.160  51.977  1.00  0.00           C  
ATOM   3566  NE  ARG A 264     110.943  35.264  52.929  1.00  0.00           N  
ATOM   3567  CZ  ARG A 264     109.912  35.465  53.750  1.00  0.00           C  
ATOM   3568  NH2 ARG A 264     108.880  34.627  53.777  1.00  0.00           N1+
ATOM   3569  NH1 ARG A 264     109.919  36.511  54.568  1.00  0.00           N  
ATOM   3570  H   ARG A 264     108.922  35.689  48.771  1.00  0.00           H  
ATOM   3571  HA  ARG A 264     111.262  34.361  47.842  1.00  0.00           H  
ATOM   3572  HB2 ARG A 264     110.803  32.734  49.704  1.00  0.00           H  
ATOM   3573  HB3 ARG A 264     109.260  33.574  49.985  1.00  0.00           H  
ATOM   3574  HG2 ARG A 264     110.444  35.620  50.543  1.00  0.00           H  
ATOM   3575  HG3 ARG A 264     112.003  34.838  50.187  1.00  0.00           H  
ATOM   3576  HD2 ARG A 264     112.008  33.651  52.129  1.00  0.00           H  
ATOM   3577  HD3 ARG A 264     110.238  33.459  52.143  1.00  0.00           H  
ATOM   3578  HE  ARG A 264     111.705  35.926  52.968  1.00  0.00           H  
ATOM   3579 HH11 ARG A 264     109.146  36.662  55.201  1.00  0.00           H  
ATOM   3580 HH12 ARG A 264     110.697  37.155  54.557  1.00  0.00           H  
ATOM   3581 HH21 ARG A 264     108.862  33.828  53.160  1.00  0.00           H  
ATOM   3582 HH22 ARG A 264     108.114  34.790  54.415  1.00  0.00           H  
ATOM   3583  N   ARG A 265     108.439  32.733  47.304  1.00  0.00           N  
ATOM   3584  CA  ARG A 265     107.813  31.665  46.511  1.00  0.00           C  
ATOM   3585  C   ARG A 265     107.991  31.854  45.005  1.00  0.00           C  
ATOM   3586  O   ARG A 265     108.079  30.872  44.265  1.00  0.00           O  
ATOM   3587  CB  ARG A 265     106.327  31.526  46.847  1.00  0.00           C  
ATOM   3588  CG  ARG A 265     106.056  31.134  48.287  1.00  0.00           C  
ATOM   3589  CD  ARG A 265     104.589  30.833  48.521  1.00  0.00           C  
ATOM   3590  NE  ARG A 265     104.336  30.587  49.939  1.00  0.00           N  
ATOM   3591  CZ  ARG A 265     103.183  30.166  50.454  1.00  0.00           C  
ATOM   3592  NH1 ARG A 265     102.129  29.929  49.678  1.00  0.00           N  
ATOM   3593  NH2 ARG A 265     103.087  29.981  51.763  1.00  0.00           N1+
ATOM   3594  H   ARG A 265     107.849  33.319  47.878  1.00  0.00           H  
ATOM   3595  HA  ARG A 265     108.332  30.746  46.785  1.00  0.00           H  
ATOM   3596  HB2 ARG A 265     105.898  30.763  46.197  1.00  0.00           H  
ATOM   3597  HB3 ARG A 265     105.841  32.482  46.654  1.00  0.00           H  
ATOM   3598  HG2 ARG A 265     106.356  31.955  48.939  1.00  0.00           H  
ATOM   3599  HG3 ARG A 265     106.641  30.246  48.527  1.00  0.00           H  
ATOM   3600  HD2 ARG A 265     104.309  29.949  47.948  1.00  0.00           H  
ATOM   3601  HD3 ARG A 265     103.992  31.683  48.192  1.00  0.00           H  
ATOM   3602  HE  ARG A 265     105.099  30.750  50.581  1.00  0.00           H  
ATOM   3603 HH11 ARG A 265     101.262  29.610  50.087  1.00  0.00           H  
ATOM   3604 HH12 ARG A 265     102.195  30.068  48.680  1.00  0.00           H  
ATOM   3605 HH21 ARG A 265     103.884  30.159  52.358  1.00  0.00           H  
ATOM   3606 HH22 ARG A 265     102.217  29.662  52.165  1.00  0.00           H  
ATOM   3607  N   ILE A 266     108.040  33.113  44.567  1.00  0.00           N  
ATOM   3608  CA  ILE A 266     108.254  33.460  43.157  1.00  0.00           C  
ATOM   3609  C   ILE A 266     109.692  33.134  42.724  1.00  0.00           C  
ATOM   3610  O   ILE A 266     109.900  32.513  41.673  1.00  0.00           O  
ATOM   3611  CB  ILE A 266     107.837  34.928  42.861  1.00  0.00           C  
ATOM   3612  CG1 ILE A 266     106.311  35.014  42.748  1.00  0.00           C  
ATOM   3613  CG2 ILE A 266     108.477  35.456  41.578  1.00  0.00           C  
ATOM   3614  CD1 ILE A 266     105.727  36.388  42.995  1.00  0.00           C  
ATOM   3615  H   ILE A 266     107.925  33.861  45.236  1.00  0.00           H  
ATOM   3616  HA  ILE A 266     107.600  32.839  42.545  1.00  0.00           H  
ATOM   3617  HB  ILE A 266     108.189  35.547  43.686  1.00  0.00           H  
ATOM   3618 HG12 ILE A 266     105.879  34.327  43.476  1.00  0.00           H  
ATOM   3619 HG13 ILE A 266     106.028  34.702  41.742  1.00  0.00           H  
ATOM   3620 HG21 ILE A 266     109.562  35.395  41.661  1.00  0.00           H  
ATOM   3621 HG22 ILE A 266     108.143  34.855  40.732  1.00  0.00           H  
ATOM   3622 HG23 ILE A 266     108.182  36.494  41.425  1.00  0.00           H  
ATOM   3623 HD11 ILE A 266     105.996  36.723  43.997  1.00  0.00           H  
ATOM   3624 HD12 ILE A 266     106.122  37.088  42.259  1.00  0.00           H  
ATOM   3625 HD13 ILE A 266     104.642  36.343  42.907  1.00  0.00           H  
ATOM   3626  N   SER A 267     110.662  33.527  43.553  1.00  0.00           N  
ATOM   3627  CA  SER A 267     112.088  33.330  43.267  1.00  0.00           C  
ATOM   3628  C   SER A 267     112.512  31.855  43.219  1.00  0.00           C  
ATOM   3629  O   SER A 267     113.490  31.513  42.549  1.00  0.00           O  
ATOM   3630  CB  SER A 267     112.954  34.108  44.265  1.00  0.00           C  
ATOM   3631  OG  SER A 267     112.862  33.556  45.564  1.00  0.00           O  
ATOM   3632  H   SER A 267     110.402  33.981  44.417  1.00  0.00           H  
ATOM   3633  HA  SER A 267     112.249  33.723  42.263  1.00  0.00           H  
ATOM   3634  HB2 SER A 267     112.617  35.144  44.295  1.00  0.00           H  
ATOM   3635  HB3 SER A 267     113.993  34.073  43.937  1.00  0.00           H  
ATOM   3636  HG  SER A 267     111.941  33.597  45.832  1.00  0.00           H  
ATOM   3637  N   THR A 268     111.773  30.998  43.924  1.00  0.00           N  
ATOM   3638  CA  THR A 268     112.017  29.550  43.928  1.00  0.00           C  
ATOM   3639  C   THR A 268     110.835  28.788  43.305  1.00  0.00           C  
ATOM   3640  O   THR A 268     110.285  27.861  43.910  1.00  0.00           O  
ATOM   3641  CB  THR A 268     112.315  29.022  45.353  1.00  0.00           C  
ATOM   3642  OG1 THR A 268     111.220  29.339  46.222  1.00  0.00           O  
ATOM   3643  CG2 THR A 268     113.612  29.622  45.914  1.00  0.00           C  
ATOM   3644  H   THR A 268     111.012  31.361  44.480  1.00  0.00           H  
ATOM   3645  HA  THR A 268     112.902  29.371  43.317  1.00  0.00           H  
ATOM   3646  HB  THR A 268     112.442  27.941  45.295  1.00  0.00           H  
ATOM   3647 HG21 THR A 268     114.442  29.375  45.252  1.00  0.00           H  
ATOM   3648 HG22 THR A 268     113.511  30.705  45.983  1.00  0.00           H  
ATOM   3649 HG23 THR A 268     113.803  29.211  46.905  1.00  0.00           H  
ATOM   3650  HG1 THR A 268     111.138  30.295  46.249  1.00  0.00           H  
ATOM   3651  N   GLU A 269     110.453  29.196  42.095  1.00  0.00           N  
ATOM   3652  CA  GLU A 269     109.358  28.564  41.357  1.00  0.00           C  
ATOM   3653  C   GLU A 269     109.841  28.089  39.991  1.00  0.00           C  
ATOM   3654  O   GLU A 269     110.414  28.865  39.219  1.00  0.00           O  
ATOM   3655  CB  GLU A 269     108.168  29.528  41.215  1.00  0.00           C  
ATOM   3656  CG  GLU A 269     106.989  29.017  40.384  1.00  0.00           C  
ATOM   3657  CD  GLU A 269     106.332  27.769  40.955  1.00  0.00           C  
ATOM   3658  OE1 GLU A 269     105.896  27.795  42.127  1.00  0.00           O  
ATOM   3659  OE2 GLU A 269     106.242  26.760  40.222  1.00  0.00           O1-
ATOM   3660  H   GLU A 269     110.939  29.973  41.670  1.00  0.00           H  
ATOM   3661  HA  GLU A 269     109.019  27.695  41.920  1.00  0.00           H  
ATOM   3662  HB2 GLU A 269     108.533  30.443  40.749  1.00  0.00           H  
ATOM   3663  HB3 GLU A 269     107.799  29.752  42.216  1.00  0.00           H  
ATOM   3664  HG2 GLU A 269     107.349  28.788  39.381  1.00  0.00           H  
ATOM   3665  HG3 GLU A 269     106.239  29.806  40.329  1.00  0.00           H  
ATOM   3666  N   GLU A 270     109.592  26.812  39.706  1.00  0.00           N  
ATOM   3667  CA  GLU A 270     110.032  26.182  38.462  1.00  0.00           C  
ATOM   3668  C   GLU A 270     109.082  26.483  37.298  1.00  0.00           C  
ATOM   3669  O   GLU A 270     109.525  26.886  36.218  1.00  0.00           O  
ATOM   3670  CB  GLU A 270     110.202  24.669  38.660  1.00  0.00           C  
ATOM   3671  CG  GLU A 270     111.409  24.064  37.947  1.00  0.00           C  
ATOM   3672  CD  GLU A 270     112.749  24.475  38.553  1.00  0.00           C  
ATOM   3673  OE1 GLU A 270     112.906  24.420  39.794  1.00  0.00           O  
ATOM   3674  OE2 GLU A 270     113.656  24.847  37.778  1.00  0.00           O1-
ATOM   3675  H   GLU A 270     109.079  26.257  40.376  1.00  0.00           H  
ATOM   3676  HA  GLU A 270     111.000  26.610  38.199  1.00  0.00           H  
ATOM   3677  HB2 GLU A 270     109.305  24.175  38.287  1.00  0.00           H  
ATOM   3678  HB3 GLU A 270     110.306  24.476  39.728  1.00  0.00           H  
ATOM   3679  HG2 GLU A 270     111.390  24.384  36.905  1.00  0.00           H  
ATOM   3680  HG3 GLU A 270     111.328  22.978  37.995  1.00  0.00           H  
ATOM   3681  N   LYS A 271     107.784  26.297  37.536  1.00  0.00           N  
ATOM   3682  CA  LYS A 271     106.747  26.474  36.515  1.00  0.00           C  
ATOM   3683  C   LYS A 271     106.086  27.845  36.709  1.00  0.00           C  
ATOM   3684  O   LYS A 271     104.922  27.935  37.115  1.00  0.00           O  
ATOM   3685  CB  LYS A 271     105.696  25.350  36.597  1.00  0.00           C  
ATOM   3686  CG  LYS A 271     106.173  24.029  37.189  1.00  0.00           C  
ATOM   3687  CD  LYS A 271     105.159  23.501  38.191  1.00  0.00           C  
ATOM   3688  CE  LYS A 271     105.851  22.800  39.349  1.00  0.00           C  
ATOM   3689  NZ  LYS A 271     104.961  22.676  40.536  1.00  0.00           N1+
ATOM   3690  H   LYS A 271     107.501  26.021  38.465  1.00  0.00           H  
ATOM   3691  HA  LYS A 271     107.204  26.425  35.527  1.00  0.00           H  
ATOM   3692  HB2 LYS A 271     105.340  25.153  35.586  1.00  0.00           H  
ATOM   3693  HB3 LYS A 271     104.870  25.711  37.210  1.00  0.00           H  
ATOM   3694  HG2 LYS A 271     107.127  24.185  37.692  1.00  0.00           H  
ATOM   3695  HG3 LYS A 271     106.299  23.301  36.388  1.00  0.00           H  
ATOM   3696  HD2 LYS A 271     104.498  22.794  37.690  1.00  0.00           H  
ATOM   3697  HD3 LYS A 271     104.573  24.335  38.578  1.00  0.00           H  
ATOM   3698  HE2 LYS A 271     106.735  23.373  39.630  1.00  0.00           H  
ATOM   3699  HE3 LYS A 271     106.151  21.802  39.028  1.00  0.00           H  
ATOM   3700  HZ1 LYS A 271     104.677  23.596  40.841  1.00  0.00           H  
ATOM   3701  HZ2 LYS A 271     104.144  22.136  40.289  1.00  0.00           H  
ATOM   3702  HZ3 LYS A 271     105.458  22.212  41.283  1.00  0.00           H  
ATOM   3703  N   LEU A 272     106.840  28.904  36.416  1.00  0.00           N  
ATOM   3704  CA  LEU A 272     106.426  30.281  36.725  1.00  0.00           C  
ATOM   3705  C   LEU A 272     105.235  30.794  35.905  1.00  0.00           C  
ATOM   3706  O   LEU A 272     104.383  31.505  36.442  1.00  0.00           O  
ATOM   3707  CB  LEU A 272     107.621  31.241  36.624  1.00  0.00           C  
ATOM   3708  CG  LEU A 272     107.546  32.635  37.264  1.00  0.00           C  
ATOM   3709  CD1 LEU A 272     107.472  32.581  38.785  1.00  0.00           C  
ATOM   3710  CD2 LEU A 272     108.745  33.461  36.820  1.00  0.00           C  
ATOM   3711  H   LEU A 272     107.731  28.755  35.964  1.00  0.00           H  
ATOM   3712  HA  LEU A 272     106.067  30.252  37.754  1.00  0.00           H  
ATOM   3713  HB2 LEU A 272     107.813  31.393  35.562  1.00  0.00           H  
ATOM   3714  HB3 LEU A 272     108.472  30.732  37.078  1.00  0.00           H  
ATOM   3715  HG  LEU A 272     106.623  33.104  36.924  1.00  0.00           H  
ATOM   3716 HD11 LEU A 272     106.604  31.994  39.086  1.00  0.00           H  
ATOM   3717 HD12 LEU A 272     108.377  32.117  39.177  1.00  0.00           H  
ATOM   3718 HD13 LEU A 272     107.382  33.593  39.181  1.00  0.00           H  
ATOM   3719 HD21 LEU A 272     109.663  32.984  37.164  1.00  0.00           H  
ATOM   3720 HD22 LEU A 272     108.757  33.529  35.732  1.00  0.00           H  
ATOM   3721 HD23 LEU A 272     108.674  34.462  37.246  1.00  0.00           H  
ATOM   3722  N   GLU A 273     105.179  30.434  34.622  1.00  0.00           N  
ATOM   3723  CA  GLU A 273     104.064  30.829  33.742  1.00  0.00           C  
ATOM   3724  C   GLU A 273     102.805  29.967  33.925  1.00  0.00           C  
ATOM   3725  O   GLU A 273     101.727  30.322  33.438  1.00  0.00           O  
ATOM   3726  CB  GLU A 273     104.492  30.890  32.261  1.00  0.00           C  
ATOM   3727  CG  GLU A 273     104.938  29.571  31.635  1.00  0.00           C  
ATOM   3728  CD  GLU A 273     106.409  29.278  31.865  1.00  0.00           C  
ATOM   3729  OE1 GLU A 273     107.259  29.979  31.272  1.00  0.00           O  
ATOM   3730  OE2 GLU A 273     106.715  28.343  32.635  1.00  0.00           O1-
ATOM   3731  H   GLU A 273     105.926  29.872  34.240  1.00  0.00           H  
ATOM   3732  HA  GLU A 273     103.790  31.837  34.054  1.00  0.00           H  
ATOM   3733  HB2 GLU A 273     105.322  31.593  32.183  1.00  0.00           H  
ATOM   3734  HB3 GLU A 273     103.645  31.262  31.685  1.00  0.00           H  
ATOM   3735  HG2 GLU A 273     104.756  29.616  30.561  1.00  0.00           H  
ATOM   3736  HG3 GLU A 273     104.350  28.763  32.070  1.00  0.00           H  
ATOM   3737  N   GLU A 274     102.959  28.846  34.630  1.00  0.00           N  
ATOM   3738  CA  GLU A 274     101.859  27.925  34.921  1.00  0.00           C  
ATOM   3739  C   GLU A 274     100.918  28.479  35.995  1.00  0.00           C  
ATOM   3740  O   GLU A 274      99.724  28.171  35.993  1.00  0.00           O  
ATOM   3741  CB  GLU A 274     102.410  26.571  35.377  1.00  0.00           C  
ATOM   3742  CG  GLU A 274     101.629  25.358  34.891  1.00  0.00           C  
ATOM   3743  CD  GLU A 274     102.279  24.679  33.697  1.00  0.00           C  
ATOM   3744  OE1 GLU A 274     101.716  24.758  32.584  1.00  0.00           O  
ATOM   3745  OE2 GLU A 274     103.358  24.067  33.867  1.00  0.00           O1-
ATOM   3746  H   GLU A 274     103.879  28.621  34.980  1.00  0.00           H  
ATOM   3747  HA  GLU A 274     101.288  27.802  34.001  1.00  0.00           H  
ATOM   3748  HB2 GLU A 274     102.411  26.557  36.467  1.00  0.00           H  
ATOM   3749  HB3 GLU A 274     103.433  26.482  35.011  1.00  0.00           H  
ATOM   3750  HG2 GLU A 274     100.627  25.680  34.606  1.00  0.00           H  
ATOM   3751  HG3 GLU A 274     101.561  24.638  35.707  1.00  0.00           H  
ATOM   3752  N   CYS A 275     101.463  29.292  36.902  1.00  0.00           N  
ATOM   3753  CA  CYS A 275     100.720  29.802  38.060  1.00  0.00           C  
ATOM   3754  C   CYS A 275     100.827  31.330  38.235  1.00  0.00           C  
ATOM   3755  O   CYS A 275     101.238  31.836  39.291  1.00  0.00           O  
ATOM   3756  CB  CYS A 275     101.143  29.048  39.328  1.00  0.00           C  
ATOM   3757  SG  CYS A 275     102.929  29.020  39.609  1.00  0.00           S  
ATOM   3758  H   CYS A 275     102.428  29.568  36.787  1.00  0.00           H  
ATOM   3759  HA  CYS A 275      99.663  29.613  37.873  1.00  0.00           H  
ATOM   3760  HB2 CYS A 275     100.793  28.019  39.247  1.00  0.00           H  
ATOM   3761  HB3 CYS A 275     100.669  29.527  40.185  1.00  0.00           H  
ATOM   3762  HG  CYS A 275     103.534  28.437  38.570  1.00  0.00           H  
ATOM   3763  N   MET A 276     100.436  32.056  37.190  1.00  0.00           N  
ATOM   3764  CA  MET A 276     100.426  33.519  37.216  1.00  0.00           C  
ATOM   3765  C   MET A 276      99.201  34.069  37.937  1.00  0.00           C  
ATOM   3766  O   MET A 276      98.106  33.506  37.847  1.00  0.00           O  
ATOM   3767  CB  MET A 276     100.512  34.096  35.800  1.00  0.00           C  
ATOM   3768  CG  MET A 276     101.893  33.986  35.168  1.00  0.00           C  
ATOM   3769  SD  MET A 276     103.170  34.942  36.018  1.00  0.00           S  
ATOM   3770  CE  MET A 276     102.892  36.570  35.327  1.00  0.00           C  
ATOM   3771  H   MET A 276     100.136  31.581  36.351  1.00  0.00           H  
ATOM   3772  HA  MET A 276     101.308  33.831  37.775  1.00  0.00           H  
ATOM   3773  HB2 MET A 276     100.238  35.150  35.842  1.00  0.00           H  
ATOM   3774  HB3 MET A 276      99.803  33.561  35.168  1.00  0.00           H  
ATOM   3775  HG2 MET A 276     101.828  34.340  34.139  1.00  0.00           H  
ATOM   3776  HG3 MET A 276     102.190  32.937  35.173  1.00  0.00           H  
ATOM   3777  HE1 MET A 276     103.023  36.533  34.246  1.00  0.00           H  
ATOM   3778  HE2 MET A 276     101.878  36.895  35.559  1.00  0.00           H  
ATOM   3779  HE3 MET A 276     103.606  37.273  35.756  1.00  0.00           H  
ATOM   3780  N   ASP A 277      99.411  35.161  38.666  1.00  0.00           N  
ATOM   3781  CA  ASP A 277      98.337  35.917  39.311  1.00  0.00           C  
ATOM   3782  C   ASP A 277      98.701  37.403  39.379  1.00  0.00           C  
ATOM   3783  O   ASP A 277      99.825  37.781  39.042  1.00  0.00           O  
ATOM   3784  CB  ASP A 277      98.018  35.352  40.707  1.00  0.00           C  
ATOM   3785  CG  ASP A 277      99.252  35.197  41.586  1.00  0.00           C  
ATOM   3786  OD1 ASP A 277      99.444  34.091  42.126  1.00  0.00           O  
ATOM   3787  OD2 ASP A 277     100.023  36.168  41.752  1.00  0.00           O1-
ATOM   3788  H   ASP A 277     100.361  35.485  38.780  1.00  0.00           H  
ATOM   3789  HA  ASP A 277      97.435  35.815  38.708  1.00  0.00           H  
ATOM   3790  HB2 ASP A 277      97.553  34.374  40.587  1.00  0.00           H  
ATOM   3791  HB3 ASP A 277      97.321  36.027  41.203  1.00  0.00           H  
ATOM   3792  N   PHE A 278      97.748  38.221  39.827  1.00  0.00           N  
ATOM   3793  CA  PHE A 278      97.903  39.675  39.952  1.00  0.00           C  
ATOM   3794  C   PHE A 278      99.203  40.115  40.638  1.00  0.00           C  
ATOM   3795  O   PHE A 278      99.958  40.913  40.072  1.00  0.00           O  
ATOM   3796  CB  PHE A 278      96.679  40.279  40.660  1.00  0.00           C  
ATOM   3797  CG  PHE A 278      96.768  41.766  40.883  1.00  0.00           C  
ATOM   3798  CD1 PHE A 278      96.691  42.661  39.805  1.00  0.00           C  
ATOM   3799  CD2 PHE A 278      96.900  42.265  42.198  1.00  0.00           C  
ATOM   3800  CE1 PHE A 278      96.751  44.050  40.037  1.00  0.00           C  
ATOM   3801  CE2 PHE A 278      96.938  43.651  42.429  1.00  0.00           C  
ATOM   3802  CZ  PHE A 278      96.862  44.547  41.347  1.00  0.00           C  
ATOM   3803  H   PHE A 278      96.864  37.814  40.097  1.00  0.00           H  
ATOM   3804  HA  PHE A 278      97.970  40.060  38.934  1.00  0.00           H  
ATOM   3805  HB2 PHE A 278      96.571  39.793  41.630  1.00  0.00           H  
ATOM   3806  HB3 PHE A 278      95.797  40.076  40.052  1.00  0.00           H  
ATOM   3807  HD1 PHE A 278      96.566  42.279  38.803  1.00  0.00           H  
ATOM   3808  HD2 PHE A 278      96.964  41.589  43.039  1.00  0.00           H  
ATOM   3809  HE1 PHE A 278      96.695  44.747  39.218  1.00  0.00           H  
ATOM   3810  HE2 PHE A 278      97.024  44.034  43.433  1.00  0.00           H  
ATOM   3811  HZ  PHE A 278      96.884  45.612  41.522  1.00  0.00           H  
ATOM   3812  N   ALA A 279      99.456  39.586  41.837  1.00  0.00           N  
ATOM   3813  CA  ALA A 279     100.656  39.918  42.614  1.00  0.00           C  
ATOM   3814  C   ALA A 279     101.949  39.555  41.877  1.00  0.00           C  
ATOM   3815  O   ALA A 279     102.896  40.347  41.873  1.00  0.00           O  
ATOM   3816  CB  ALA A 279     100.612  39.259  43.987  1.00  0.00           C  
ATOM   3817  H   ALA A 279      98.794  38.930  42.226  1.00  0.00           H  
ATOM   3818  HA  ALA A 279     100.659  41.000  42.746  1.00  0.00           H  
ATOM   3819  HB1 ALA A 279      99.708  39.571  44.511  1.00  0.00           H  
ATOM   3820  HB2 ALA A 279     100.609  38.175  43.870  1.00  0.00           H  
ATOM   3821  HB3 ALA A 279     101.488  39.559  44.562  1.00  0.00           H  
ATOM   3822  N   THR A 280     101.967  38.379  41.246  1.00  0.00           N  
ATOM   3823  CA  THR A 280     103.124  37.911  40.474  1.00  0.00           C  
ATOM   3824  C   THR A 280     103.401  38.827  39.272  1.00  0.00           C  
ATOM   3825  O   THR A 280     104.554  39.196  39.031  1.00  0.00           O  
ATOM   3826  CB  THR A 280     102.960  36.439  40.019  1.00  0.00           C  
ATOM   3827  OG1 THR A 280     102.540  35.638  41.128  1.00  0.00           O  
ATOM   3828  CG2 THR A 280     104.276  35.874  39.488  1.00  0.00           C  
ATOM   3829  H   THR A 280     101.151  37.787  41.302  1.00  0.00           H  
ATOM   3830  HA  THR A 280     103.987  37.953  41.139  1.00  0.00           H  
ATOM   3831  HB  THR A 280     102.216  36.416  39.223  1.00  0.00           H  
ATOM   3832 HG21 THR A 280     104.619  36.479  38.648  1.00  0.00           H  
ATOM   3833 HG22 THR A 280     105.025  35.893  40.279  1.00  0.00           H  
ATOM   3834 HG23 THR A 280     104.123  34.847  39.157  1.00  0.00           H  
ATOM   3835  HG1 THR A 280     101.710  35.998  41.449  1.00  0.00           H  
ATOM   3836  N   GLU A 281     102.340  39.195  38.549  1.00  0.00           N  
ATOM   3837  CA  GLU A 281     102.412  40.107  37.403  1.00  0.00           C  
ATOM   3838  C   GLU A 281     103.118  41.411  37.763  1.00  0.00           C  
ATOM   3839  O   GLU A 281     103.969  41.882  37.008  1.00  0.00           O  
ATOM   3840  CB  GLU A 281     101.010  40.419  36.859  1.00  0.00           C  
ATOM   3841  CG  GLU A 281     100.301  39.262  36.169  1.00  0.00           C  
ATOM   3842  CD  GLU A 281     100.529  39.202  34.667  1.00  0.00           C  
ATOM   3843  OE1 GLU A 281     101.637  39.541  34.193  1.00  0.00           O  
ATOM   3844  OE2 GLU A 281      99.588  38.792  33.951  1.00  0.00           O1-
ATOM   3845  H   GLU A 281     101.437  38.824  38.806  1.00  0.00           H  
ATOM   3846  HA  GLU A 281     102.992  39.600  36.632  1.00  0.00           H  
ATOM   3847  HB2 GLU A 281     101.103  41.233  36.140  1.00  0.00           H  
ATOM   3848  HB3 GLU A 281     100.390  40.742  37.695  1.00  0.00           H  
ATOM   3849  HG2 GLU A 281      99.230  39.360  36.349  1.00  0.00           H  
ATOM   3850  HG3 GLU A 281     100.659  38.331  36.607  1.00  0.00           H  
ATOM   3851  N   LEU A 282     102.758  41.970  38.920  1.00  0.00           N  
ATOM   3852  CA  LEU A 282     103.353  43.194  39.455  1.00  0.00           C  
ATOM   3853  C   LEU A 282     104.820  43.001  39.843  1.00  0.00           C  
ATOM   3854  O   LEU A 282     105.668  43.815  39.472  1.00  0.00           O  
ATOM   3855  CB  LEU A 282     102.567  43.689  40.673  1.00  0.00           C  
ATOM   3856  CG  LEU A 282     101.093  44.084  40.574  1.00  0.00           C  
ATOM   3857  CD1 LEU A 282     100.527  44.163  41.975  1.00  0.00           C  
ATOM   3858  CD2 LEU A 282     100.884  45.404  39.850  1.00  0.00           C  
ATOM   3859  H   LEU A 282     102.031  41.521  39.458  1.00  0.00           H  
ATOM   3860  HA  LEU A 282     103.308  43.939  38.660  1.00  0.00           H  
ATOM   3861  HB2 LEU A 282     103.095  44.568  41.042  1.00  0.00           H  
ATOM   3862  HB3 LEU A 282     102.622  42.894  41.416  1.00  0.00           H  
ATOM   3863  HG  LEU A 282     100.576  43.326  39.986  1.00  0.00           H  
ATOM   3864 HD11 LEU A 282     100.643  43.198  42.469  1.00  0.00           H  
ATOM   3865 HD12 LEU A 282     101.061  44.927  42.540  1.00  0.00           H  
ATOM   3866 HD13 LEU A 282      99.469  44.421  41.925  1.00  0.00           H  
ATOM   3867 HD21 LEU A 282     101.384  46.202  40.399  1.00  0.00           H  
ATOM   3868 HD22 LEU A 282     101.301  45.337  38.845  1.00  0.00           H  
ATOM   3869 HD23 LEU A 282      99.817  45.619  39.787  1.00  0.00           H  
ATOM   3870  N   ILE A 283     105.102  41.924  40.584  1.00  0.00           N  
ATOM   3871  CA  ILE A 283     106.453  41.597  41.059  1.00  0.00           C  
ATOM   3872  C   ILE A 283     107.447  41.386  39.900  1.00  0.00           C  
ATOM   3873  O   ILE A 283     108.595  41.844  39.975  1.00  0.00           O  
ATOM   3874  CB  ILE A 283     106.426  40.421  42.078  1.00  0.00           C  
ATOM   3875  CG1 ILE A 283     105.872  40.921  43.419  1.00  0.00           C  
ATOM   3876  CG2 ILE A 283     107.813  39.816  42.298  1.00  0.00           C  
ATOM   3877  CD1 ILE A 283     105.188  39.877  44.276  1.00  0.00           C  
ATOM   3878  H   ILE A 283     104.345  41.302  40.830  1.00  0.00           H  
ATOM   3879  HA  ILE A 283     106.831  42.463  41.603  1.00  0.00           H  
ATOM   3880  HB  ILE A 283     105.786  39.641  41.665  1.00  0.00           H  
ATOM   3881 HG12 ILE A 283     105.149  41.709  43.210  1.00  0.00           H  
ATOM   3882 HG13 ILE A 283     106.703  41.333  43.992  1.00  0.00           H  
ATOM   3883 HG21 ILE A 283     108.211  39.463  41.346  1.00  0.00           H  
ATOM   3884 HG22 ILE A 283     108.479  40.574  42.711  1.00  0.00           H  
ATOM   3885 HG23 ILE A 283     107.739  38.980  42.993  1.00  0.00           H  
ATOM   3886 HD11 ILE A 283     104.351  39.447  43.726  1.00  0.00           H  
ATOM   3887 HD12 ILE A 283     105.900  39.091  44.528  1.00  0.00           H  
ATOM   3888 HD13 ILE A 283     104.821  40.342  45.191  1.00  0.00           H  
ATOM   3889  N   LEU A 284     106.994  40.726  38.833  1.00  0.00           N  
ATOM   3890  CA  LEU A 284     107.808  40.547  37.628  1.00  0.00           C  
ATOM   3891  C   LEU A 284     107.997  41.858  36.858  1.00  0.00           C  
ATOM   3892  O   LEU A 284     109.078  42.105  36.310  1.00  0.00           O  
ATOM   3893  CB  LEU A 284     107.232  39.453  36.714  1.00  0.00           C  
ATOM   3894  CG  LEU A 284     107.132  37.990  37.188  1.00  0.00           C  
ATOM   3895  CD1 LEU A 284     106.604  37.116  36.057  1.00  0.00           C  
ATOM   3896  CD2 LEU A 284     108.438  37.417  37.734  1.00  0.00           C  
ATOM   3897  H   LEU A 284     106.062  40.338  38.856  1.00  0.00           H  
ATOM   3898  HA  LEU A 284     108.793  40.222  37.963  1.00  0.00           H  
ATOM   3899  HB2 LEU A 284     107.848  39.445  35.815  1.00  0.00           H  
ATOM   3900  HB3 LEU A 284     106.219  39.765  36.458  1.00  0.00           H  
ATOM   3901  HG  LEU A 284     106.437  37.989  38.027  1.00  0.00           H  
ATOM   3902 HD11 LEU A 284     105.642  37.501  35.720  1.00  0.00           H  
ATOM   3903 HD12 LEU A 284     107.311  37.129  35.228  1.00  0.00           H  
ATOM   3904 HD13 LEU A 284     106.482  36.094  36.415  1.00  0.00           H  
ATOM   3905 HD21 LEU A 284     109.183  37.389  36.939  1.00  0.00           H  
ATOM   3906 HD22 LEU A 284     108.798  38.046  38.548  1.00  0.00           H  
ATOM   3907 HD23 LEU A 284     108.265  36.407  38.105  1.00  0.00           H  
ATOM   3908  N   ALA A 285     106.952  42.689  36.830  1.00  0.00           N  
ATOM   3909  CA  ALA A 285     107.013  44.025  36.224  1.00  0.00           C  
ATOM   3910  C   ALA A 285     107.982  44.944  36.966  1.00  0.00           C  
ATOM   3911  O   ALA A 285     108.662  45.763  36.339  1.00  0.00           O  
ATOM   3912  CB  ALA A 285     105.634  44.652  36.166  1.00  0.00           C  
ATOM   3913  H   ALA A 285     106.082  42.385  37.244  1.00  0.00           H  
ATOM   3914  HA  ALA A 285     107.387  43.901  35.208  1.00  0.00           H  
ATOM   3915  HB1 ALA A 285     104.963  44.003  35.603  1.00  0.00           H  
ATOM   3916  HB2 ALA A 285     105.251  44.781  37.178  1.00  0.00           H  
ATOM   3917  HB3 ALA A 285     105.697  45.623  35.675  1.00  0.00           H  
ATOM   3918  N   GLU A 286     108.035  44.797  38.293  1.00  0.00           N  
ATOM   3919  CA  GLU A 286     109.016  45.482  39.138  1.00  0.00           C  
ATOM   3920  C   GLU A 286     110.438  45.028  38.798  1.00  0.00           C  
ATOM   3921  O   GLU A 286     111.366  45.842  38.763  1.00  0.00           O  
ATOM   3922  CB  GLU A 286     108.722  45.223  40.617  1.00  0.00           C  
ATOM   3923  CG  GLU A 286     109.589  46.032  41.573  1.00  0.00           C  
ATOM   3924  CD  GLU A 286     109.671  45.435  42.965  1.00  0.00           C  
ATOM   3925  OE1 GLU A 286     108.617  45.084  43.530  1.00  0.00           O  
ATOM   3926  OE2 GLU A 286     110.794  45.329  43.503  1.00  0.00           O1-
ATOM   3927  H   GLU A 286     107.366  44.183  38.735  1.00  0.00           H  
ATOM   3928  HA  GLU A 286     108.939  46.552  38.946  1.00  0.00           H  
ATOM   3929  HB2 GLU A 286     108.886  44.164  40.819  1.00  0.00           H  
ATOM   3930  HB3 GLU A 286     107.678  45.472  40.807  1.00  0.00           H  
ATOM   3931  HG2 GLU A 286     109.172  47.036  41.652  1.00  0.00           H  
ATOM   3932  HG3 GLU A 286     110.597  46.088  41.162  1.00  0.00           H  
ATOM   3933  N   LYS A 287     110.583  43.729  38.537  1.00  0.00           N  
ATOM   3934  CA  LYS A 287     111.870  43.113  38.229  1.00  0.00           C  
ATOM   3935  C   LYS A 287     112.404  43.536  36.857  1.00  0.00           C  
ATOM   3936  O   LYS A 287     113.618  43.609  36.658  1.00  0.00           O  
ATOM   3937  CB  LYS A 287     111.770  41.585  38.366  1.00  0.00           C  
ATOM   3938  CG  LYS A 287     112.904  40.918  39.153  1.00  0.00           C  
ATOM   3939  CD  LYS A 287     113.336  41.655  40.433  1.00  0.00           C  
ATOM   3940  CE  LYS A 287     112.315  41.603  41.569  1.00  0.00           C  
ATOM   3941  NZ  LYS A 287     112.216  40.255  42.191  1.00  0.00           N1+
ATOM   3942  H   LYS A 287     109.761  43.142  38.553  1.00  0.00           H  
ATOM   3943  HA  LYS A 287     112.599  43.473  38.955  1.00  0.00           H  
ATOM   3944  HB2 LYS A 287     111.760  41.158  37.363  1.00  0.00           H  
ATOM   3945  HB3 LYS A 287     110.831  41.354  38.869  1.00  0.00           H  
ATOM   3946  HG2 LYS A 287     113.772  40.845  38.497  1.00  0.00           H  
ATOM   3947  HG3 LYS A 287     112.576  39.917  39.435  1.00  0.00           H  
ATOM   3948  HD2 LYS A 287     113.512  42.701  40.181  1.00  0.00           H  
ATOM   3949  HD3 LYS A 287     114.264  41.206  40.788  1.00  0.00           H  
ATOM   3950  HE2 LYS A 287     111.337  41.876  41.172  1.00  0.00           H  
ATOM   3951  HE3 LYS A 287     112.609  42.320  42.335  1.00  0.00           H  
ATOM   3952  HZ1 LYS A 287     111.944  39.580  41.491  1.00  0.00           H  
ATOM   3953  HZ2 LYS A 287     113.112  39.996  42.577  1.00  0.00           H  
ATOM   3954  HZ3 LYS A 287     111.525  40.274  42.927  1.00  0.00           H  
ATOM   3955  N   ARG A 288     111.489  43.832  35.935  1.00  0.00           N  
ATOM   3956  CA  ARG A 288     111.821  44.431  34.643  1.00  0.00           C  
ATOM   3957  C   ARG A 288     112.156  45.929  34.751  1.00  0.00           C  
ATOM   3958  O   ARG A 288     112.690  46.516  33.803  1.00  0.00           O  
ATOM   3959  CB  ARG A 288     110.672  44.241  33.652  1.00  0.00           C  
ATOM   3960  CG  ARG A 288     110.370  42.797  33.284  1.00  0.00           C  
ATOM   3961  CD  ARG A 288     109.427  42.709  32.091  1.00  0.00           C  
ATOM   3962  NE  ARG A 288     108.110  43.310  32.338  1.00  0.00           N  
ATOM   3963  CZ  ARG A 288     107.034  42.652  32.771  1.00  0.00           C  
ATOM   3964  NH1 ARG A 288     107.085  41.347  33.025  1.00  0.00           N  
ATOM   3965  NH2 ARG A 288     105.894  43.308  32.950  1.00  0.00           N1+
ATOM   3966  H   ARG A 288     110.520  43.633  36.138  1.00  0.00           H  
ATOM   3967  HA  ARG A 288     112.712  43.916  34.285  1.00  0.00           H  
ATOM   3968  HB2 ARG A 288     110.923  44.777  32.737  1.00  0.00           H  
ATOM   3969  HB3 ARG A 288     109.773  44.673  34.091  1.00  0.00           H  
ATOM   3970  HG2 ARG A 288     109.907  42.303  34.138  1.00  0.00           H  
ATOM   3971  HG3 ARG A 288     111.304  42.292  33.035  1.00  0.00           H  
ATOM   3972  HD2 ARG A 288     109.285  41.658  31.841  1.00  0.00           H  
ATOM   3973  HD3 ARG A 288     109.888  43.224  31.248  1.00  0.00           H  
ATOM   3974  HE  ARG A 288     108.011  44.300  32.166  1.00  0.00           H  
ATOM   3975 HH11 ARG A 288     106.260  40.863  33.351  1.00  0.00           H  
ATOM   3976 HH12 ARG A 288     107.948  40.840  32.892  1.00  0.00           H  
ATOM   3977 HH21 ARG A 288     105.846  44.299  32.760  1.00  0.00           H  
ATOM   3978 HH22 ARG A 288     105.074  42.816  33.277  1.00  0.00           H  
ATOM   3979  N   GLY A 289     111.834  46.538  35.895  1.00  0.00           N  
ATOM   3980  CA  GLY A 289     112.037  47.973  36.117  1.00  0.00           C  
ATOM   3981  C   GLY A 289     110.876  48.870  35.702  1.00  0.00           C  
ATOM   3982  O   GLY A 289     111.007  50.100  35.714  1.00  0.00           O  
ATOM   3983  H   GLY A 289     111.433  45.986  36.640  1.00  0.00           H  
ATOM   3984  HA2 GLY A 289     112.917  48.279  35.552  1.00  0.00           H  
ATOM   3985  HA3 GLY A 289     112.217  48.126  37.181  1.00  0.00           H  
ATOM   3986  N   ASP A 290     109.744  48.259  35.341  1.00  0.00           N  
ATOM   3987  CA  ASP A 290     108.528  48.989  34.954  1.00  0.00           C  
ATOM   3988  C   ASP A 290     107.797  49.605  36.148  1.00  0.00           C  
ATOM   3989  O   ASP A 290     107.082  50.600  35.999  1.00  0.00           O  
ATOM   3990  CB  ASP A 290     107.566  48.075  34.186  1.00  0.00           C  
ATOM   3991  CG  ASP A 290     108.186  47.479  32.931  1.00  0.00           C  
ATOM   3992  OD1 ASP A 290     107.847  46.320  32.604  1.00  0.00           O  
ATOM   3993  OD2 ASP A 290     109.006  48.158  32.271  1.00  0.00           O1-
ATOM   3994  H   ASP A 290     109.723  47.249  35.334  1.00  0.00           H  
ATOM   3995  HA  ASP A 290     108.857  49.806  34.311  1.00  0.00           H  
ATOM   3996  HB2 ASP A 290     106.690  48.656  33.898  1.00  0.00           H  
ATOM   3997  HB3 ASP A 290     107.262  47.261  34.843  1.00  0.00           H  
ATOM   3998  N   LEU A 291     107.984  49.008  37.323  1.00  0.00           N  
ATOM   3999  CA  LEU A 291     107.277  49.401  38.535  1.00  0.00           C  
ATOM   4000  C   LEU A 291     108.209  49.624  39.715  1.00  0.00           C  
ATOM   4001  O   LEU A 291     109.326  49.105  39.756  1.00  0.00           O  
ATOM   4002  CB  LEU A 291     106.222  48.348  38.895  1.00  0.00           C  
ATOM   4003  CG  LEU A 291     104.718  48.577  38.691  1.00  0.00           C  
ATOM   4004  CD1 LEU A 291     104.335  49.315  37.414  1.00  0.00           C  
ATOM   4005  CD2 LEU A 291     104.017  47.227  38.748  1.00  0.00           C  
ATOM   4006  H   LEU A 291     108.646  48.248  37.377  1.00  0.00           H  
ATOM   4007  HA  LEU A 291     106.794  50.355  38.324  1.00  0.00           H  
ATOM   4008  HB2 LEU A 291     106.354  48.139  39.957  1.00  0.00           H  
ATOM   4009  HB3 LEU A 291     106.473  47.459  38.316  1.00  0.00           H  
ATOM   4010  HG  LEU A 291     104.396  49.240  39.494  1.00  0.00           H  
ATOM   4011 HD11 LEU A 291     104.850  50.275  37.381  1.00  0.00           H  
ATOM   4012 HD12 LEU A 291     104.623  48.718  36.549  1.00  0.00           H  
ATOM   4013 HD13 LEU A 291     103.258  49.480  37.399  1.00  0.00           H  
ATOM   4014 HD21 LEU A 291     104.370  46.600  37.929  1.00  0.00           H  
ATOM   4015 HD22 LEU A 291     104.239  46.742  39.699  1.00  0.00           H  
ATOM   4016 HD23 LEU A 291     102.941  47.372  38.657  1.00  0.00           H  
ATOM   4017  N   THR A 292     107.720  50.411  40.666  1.00  0.00           N  
ATOM   4018  CA  THR A 292     108.391  50.684  41.931  1.00  0.00           C  
ATOM   4019  C   THR A 292     107.865  49.720  43.004  1.00  0.00           C  
ATOM   4020  O   THR A 292     106.682  49.385  43.008  1.00  0.00           O  
ATOM   4021  CB  THR A 292     108.221  52.190  42.272  1.00  0.00           C  
ATOM   4022  OG1 THR A 292     109.381  52.895  41.816  1.00  0.00           O  
ATOM   4023  CG2 THR A 292     108.021  52.475  43.757  1.00  0.00           C  
ATOM   4024  H   THR A 292     106.825  50.849  40.502  1.00  0.00           H  
ATOM   4025  HA  THR A 292     109.464  50.502  41.871  1.00  0.00           H  
ATOM   4026  HB  THR A 292     107.313  52.524  41.770  1.00  0.00           H  
ATOM   4027 HG21 THR A 292     107.151  51.927  44.118  1.00  0.00           H  
ATOM   4028 HG22 THR A 292     108.905  52.158  44.310  1.00  0.00           H  
ATOM   4029 HG23 THR A 292     107.864  53.544  43.904  1.00  0.00           H  
ATOM   4030  HG1 THR A 292     109.245  53.827  42.000  1.00  0.00           H  
ATOM   4031  N   ARG A 293     108.751  49.258  43.887  1.00  0.00           N  
ATOM   4032  CA  ARG A 293     108.380  48.368  44.999  1.00  0.00           C  
ATOM   4033  C   ARG A 293     107.231  48.929  45.860  1.00  0.00           C  
ATOM   4034  O   ARG A 293     106.270  48.209  46.142  1.00  0.00           O  
ATOM   4035  CB  ARG A 293     109.615  48.025  45.841  1.00  0.00           C  
ATOM   4036  CG  ARG A 293     109.368  47.166  47.078  1.00  0.00           C  
ATOM   4037  CD  ARG A 293     110.629  46.979  47.919  1.00  0.00           C  
ATOM   4038  NE  ARG A 293     111.426  48.208  48.020  1.00  0.00           N  
ATOM   4039  CZ  ARG A 293     111.262  49.164  48.935  1.00  0.00           C  
ATOM   4040  NH2 ARG A 293     110.327  49.062  49.878  1.00  0.00           N1+
ATOM   4041  NH1 ARG A 293     112.045  50.233  48.906  1.00  0.00           N  
ATOM   4042  H   ARG A 293     109.719  49.531  43.788  1.00  0.00           H  
ATOM   4043  HA  ARG A 293     107.994  47.446  44.563  1.00  0.00           H  
ATOM   4044  HB2 ARG A 293     110.064  48.962  46.171  1.00  0.00           H  
ATOM   4045  HB3 ARG A 293     110.317  47.492  45.200  1.00  0.00           H  
ATOM   4046  HG2 ARG A 293     109.012  46.187  46.758  1.00  0.00           H  
ATOM   4047  HG3 ARG A 293     108.606  47.647  47.692  1.00  0.00           H  
ATOM   4048  HD2 ARG A 293     111.242  46.202  47.462  1.00  0.00           H  
ATOM   4049  HD3 ARG A 293     110.337  46.669  48.922  1.00  0.00           H  
ATOM   4050  HE  ARG A 293     112.160  48.340  47.339  1.00  0.00           H  
ATOM   4051 HH11 ARG A 293     111.930  50.962  49.595  1.00  0.00           H  
ATOM   4052 HH12 ARG A 293     112.757  50.319  48.194  1.00  0.00           H  
ATOM   4053 HH21 ARG A 293     109.726  48.251  49.908  1.00  0.00           H  
ATOM   4054 HH22 ARG A 293     110.219  49.796  50.564  1.00  0.00           H  
ATOM   4055  N   GLU A 294     107.328  50.207  46.241  1.00  0.00           N  
ATOM   4056  CA  GLU A 294     106.274  50.919  46.990  1.00  0.00           C  
ATOM   4057  C   GLU A 294     104.932  50.876  46.254  1.00  0.00           C  
ATOM   4058  O   GLU A 294     103.882  50.649  46.868  1.00  0.00           O  
ATOM   4059  CB  GLU A 294     106.661  52.384  47.256  1.00  0.00           C  
ATOM   4060  CG  GLU A 294     107.980  52.605  47.988  1.00  0.00           C  
ATOM   4061  CD  GLU A 294     107.909  52.309  49.478  1.00  0.00           C  
ATOM   4062  OE1 GLU A 294     108.774  51.552  49.972  1.00  0.00           O  
ATOM   4063  OE2 GLU A 294     106.998  52.832  50.160  1.00  0.00           O1-
ATOM   4064  H   GLU A 294     108.169  50.713  46.003  1.00  0.00           H  
ATOM   4065  HA  GLU A 294     106.170  50.402  47.944  1.00  0.00           H  
ATOM   4066  HB2 GLU A 294     105.869  52.835  47.853  1.00  0.00           H  
ATOM   4067  HB3 GLU A 294     106.725  52.892  46.294  1.00  0.00           H  
ATOM   4068  HG2 GLU A 294     108.276  53.646  47.858  1.00  0.00           H  
ATOM   4069  HG3 GLU A 294     108.733  51.955  47.543  1.00  0.00           H  
ATOM   4070  N   ASN A 295     104.992  51.095  44.940  1.00  0.00           N  
ATOM   4071  CA  ASN A 295     103.839  51.059  44.049  1.00  0.00           C  
ATOM   4072  C   ASN A 295     103.211  49.653  44.001  1.00  0.00           C  
ATOM   4073  O   ASN A 295     101.989  49.511  44.133  1.00  0.00           O  
ATOM   4074  CB  ASN A 295     104.280  51.533  42.659  1.00  0.00           C  
ATOM   4075  CG  ASN A 295     103.126  51.909  41.748  1.00  0.00           C  
ATOM   4076  OD1 ASN A 295     101.965  51.634  42.020  1.00  0.00           O  
ATOM   4077  ND2 ASN A 295     103.459  52.532  40.629  1.00  0.00           N  
ATOM   4078  H   ASN A 295     105.895  51.299  44.536  1.00  0.00           H  
ATOM   4079  HA  ASN A 295     103.064  51.727  44.426  1.00  0.00           H  
ATOM   4080  HB2 ASN A 295     104.845  50.730  42.185  1.00  0.00           H  
ATOM   4081  HB3 ASN A 295     104.921  52.406  42.781  1.00  0.00           H  
ATOM   4082 HD21 ASN A 295     102.744  52.797  39.966  1.00  0.00           H  
ATOM   4083 HD22 ASN A 295     104.428  52.743  40.438  1.00  0.00           H  
ATOM   4084  N   VAL A 296     104.057  48.631  43.835  1.00  0.00           N  
ATOM   4085  CA  VAL A 296     103.654  47.213  43.855  1.00  0.00           C  
ATOM   4086  C   VAL A 296     102.884  46.894  45.144  1.00  0.00           C  
ATOM   4087  O   VAL A 296     101.781  46.334  45.094  1.00  0.00           O  
ATOM   4088  CB  VAL A 296     104.884  46.270  43.676  1.00  0.00           C  
ATOM   4089  CG1 VAL A 296     104.566  44.823  44.053  1.00  0.00           C  
ATOM   4090  CG2 VAL A 296     105.414  46.333  42.249  1.00  0.00           C  
ATOM   4091  H   VAL A 296     105.033  48.844  43.687  1.00  0.00           H  
ATOM   4092  HA  VAL A 296     102.989  47.035  43.010  1.00  0.00           H  
ATOM   4093  HB  VAL A 296     105.654  46.627  44.359  1.00  0.00           H  
ATOM   4094 HG11 VAL A 296     104.208  44.786  45.082  1.00  0.00           H  
ATOM   4095 HG12 VAL A 296     103.796  44.435  43.386  1.00  0.00           H  
ATOM   4096 HG13 VAL A 296     105.467  44.217  43.960  1.00  0.00           H  
ATOM   4097 HG21 VAL A 296     104.648  45.977  41.561  1.00  0.00           H  
ATOM   4098 HG22 VAL A 296     105.673  47.363  42.003  1.00  0.00           H  
ATOM   4099 HG23 VAL A 296     106.300  45.705  42.163  1.00  0.00           H  
ATOM   4100  N   ASN A 297     103.463  47.288  46.279  1.00  0.00           N  
ATOM   4101  CA  ASN A 297     102.887  47.041  47.600  1.00  0.00           C  
ATOM   4102  C   ASN A 297     101.541  47.719  47.823  1.00  0.00           C  
ATOM   4103  O   ASN A 297     100.661  47.145  48.463  1.00  0.00           O  
ATOM   4104  CB  ASN A 297     103.881  47.427  48.699  1.00  0.00           C  
ATOM   4105  CG  ASN A 297     105.107  46.516  48.744  1.00  0.00           C  
ATOM   4106  OD1 ASN A 297     105.375  45.729  47.827  1.00  0.00           O  
ATOM   4107  ND2 ASN A 297     105.866  46.629  49.823  1.00  0.00           N  
ATOM   4108  H   ASN A 297     104.343  47.781  46.223  1.00  0.00           H  
ATOM   4109  HA  ASN A 297     102.690  45.970  47.649  1.00  0.00           H  
ATOM   4110  HB2 ASN A 297     103.373  47.372  49.662  1.00  0.00           H  
ATOM   4111  HB3 ASN A 297     104.215  48.449  48.522  1.00  0.00           H  
ATOM   4112 HD21 ASN A 297     105.615  47.283  50.551  1.00  0.00           H  
ATOM   4113 HD22 ASN A 297     106.696  46.062  49.918  1.00  0.00           H  
ATOM   4114  N   GLN A 298     101.379  48.928  47.285  1.00  0.00           N  
ATOM   4115  CA  GLN A 298     100.105  49.642  47.370  1.00  0.00           C  
ATOM   4116  C   GLN A 298      99.047  49.003  46.468  1.00  0.00           C  
ATOM   4117  O   GLN A 298      97.875  48.928  46.857  1.00  0.00           O  
ATOM   4118  CB  GLN A 298     100.274  51.140  47.079  1.00  0.00           C  
ATOM   4119  CG  GLN A 298      99.018  52.005  47.249  1.00  0.00           C  
ATOM   4120  CD  GLN A 298      98.417  52.005  48.659  1.00  0.00           C  
ATOM   4121  OE1 GLN A 298      99.100  51.756  49.660  1.00  0.00           O  
ATOM   4122  NE2 GLN A 298      97.126  52.303  48.738  1.00  0.00           N  
ATOM   4123  H   GLN A 298     102.155  49.362  46.807  1.00  0.00           H  
ATOM   4124  HA  GLN A 298      99.750  49.556  48.397  1.00  0.00           H  
ATOM   4125  HB2 GLN A 298     100.613  51.243  46.048  1.00  0.00           H  
ATOM   4126  HB3 GLN A 298     101.039  51.526  47.753  1.00  0.00           H  
ATOM   4127  HG2 GLN A 298      98.259  51.638  46.558  1.00  0.00           H  
ATOM   4128  HG3 GLN A 298      99.278  53.032  46.992  1.00  0.00           H  
ATOM   4129 HE21 GLN A 298      96.601  52.501  47.898  1.00  0.00           H  
ATOM   4130 HE22 GLN A 298      96.669  52.332  49.638  1.00  0.00           H  
ATOM   4131  N   CYS A 299      99.464  48.531  45.290  1.00  0.00           N  
ATOM   4132  CA  CYS A 299      98.563  47.842  44.360  1.00  0.00           C  
ATOM   4133  C   CYS A 299      97.954  46.566  44.954  1.00  0.00           C  
ATOM   4134  O   CYS A 299      96.741  46.359  44.869  1.00  0.00           O  
ATOM   4135  CB  CYS A 299      99.272  47.539  43.042  1.00  0.00           C  
ATOM   4136  SG  CYS A 299      99.561  49.007  42.034  1.00  0.00           S  
ATOM   4137  H   CYS A 299     100.433  48.653  45.031  1.00  0.00           H  
ATOM   4138  HA  CYS A 299      97.734  48.519  44.146  1.00  0.00           H  
ATOM   4139  HB2 CYS A 299      98.658  46.842  42.471  1.00  0.00           H  
ATOM   4140  HB3 CYS A 299     100.234  47.077  43.265  1.00  0.00           H  
ATOM   4141  HG  CYS A 299     100.333  49.864  42.707  1.00  0.00           H  
ATOM   4142  N   ILE A 300      98.806  45.741  45.566  1.00  0.00           N  
ATOM   4143  CA  ILE A 300      98.379  44.519  46.246  1.00  0.00           C  
ATOM   4144  C   ILE A 300      97.389  44.845  47.375  1.00  0.00           C  
ATOM   4145  O   ILE A 300      96.338  44.202  47.484  1.00  0.00           O  
ATOM   4146  CB  ILE A 300      99.599  43.683  46.716  1.00  0.00           C  
ATOM   4147  CG1 ILE A 300     100.207  42.955  45.511  1.00  0.00           C  
ATOM   4148  CG2 ILE A 300      99.218  42.674  47.802  1.00  0.00           C  
ATOM   4149  CD1 ILE A 300     101.676  42.619  45.636  1.00  0.00           C  
ATOM   4150  H   ILE A 300      99.789  45.971  45.559  1.00  0.00           H  
ATOM   4151  HA  ILE A 300      97.842  43.889  45.537  1.00  0.00           H  
ATOM   4152  HB  ILE A 300     100.330  44.365  47.150  1.00  0.00           H  
ATOM   4153 HG12 ILE A 300     100.080  43.590  44.634  1.00  0.00           H  
ATOM   4154 HG13 ILE A 300      99.659  42.024  45.368  1.00  0.00           H  
ATOM   4155 HG21 ILE A 300      98.791  43.202  48.655  1.00  0.00           H  
ATOM   4156 HG22 ILE A 300      98.485  41.972  47.405  1.00  0.00           H  
ATOM   4157 HG23 ILE A 300     100.107  42.130  48.120  1.00  0.00           H  
ATOM   4158 HD11 ILE A 300     102.247  43.536  45.780  1.00  0.00           H  
ATOM   4159 HD12 ILE A 300     101.826  41.959  46.490  1.00  0.00           H  
ATOM   4160 HD13 ILE A 300     102.013  42.120  44.728  1.00  0.00           H  
ATOM   4161  N   LEU A 301      97.717  45.861  48.175  1.00  0.00           N  
ATOM   4162  CA  LEU A 301      96.846  46.344  49.250  1.00  0.00           C  
ATOM   4163  C   LEU A 301      95.491  46.808  48.662  1.00  0.00           C  
ATOM   4164  O   LEU A 301      94.463  46.277  49.081  1.00  0.00           O  
ATOM   4165  CB  LEU A 301      97.572  47.419  50.089  1.00  0.00           C  
ATOM   4166  CG  LEU A 301      97.076  48.647  50.890  1.00  0.00           C  
ATOM   4167  CD1 LEU A 301      95.590  48.788  51.204  1.00  0.00           C  
ATOM   4168  CD2 LEU A 301      97.860  48.767  52.192  1.00  0.00           C  
ATOM   4169  H   LEU A 301      98.606  46.318  48.033  1.00  0.00           H  
ATOM   4170  HA  LEU A 301      96.626  45.515  49.922  1.00  0.00           H  
ATOM   4171  HB2 LEU A 301      98.282  47.850  49.384  1.00  0.00           H  
ATOM   4172  HB3 LEU A 301      98.110  46.834  50.835  1.00  0.00           H  
ATOM   4173  HG  LEU A 301      97.265  49.471  50.202  1.00  0.00           H  
ATOM   4174 HD11 LEU A 301      94.959  48.807  50.319  1.00  0.00           H  
ATOM   4175 HD12 LEU A 301      95.276  47.997  51.864  1.00  0.00           H  
ATOM   4176 HD13 LEU A 301      95.391  49.724  51.727  1.00  0.00           H  
ATOM   4177 HD21 LEU A 301      97.629  47.918  52.835  1.00  0.00           H  
ATOM   4178 HD22 LEU A 301      98.928  48.777  51.974  1.00  0.00           H  
ATOM   4179 HD23 LEU A 301      97.584  49.692  52.699  1.00  0.00           H  
ATOM   4180  N   GLU A 302      95.472  47.741  47.685  1.00  0.00           N  
ATOM   4181  CA  GLU A 302      94.269  48.221  46.979  1.00  0.00           C  
ATOM   4182  C   GLU A 302      93.352  47.102  46.463  1.00  0.00           C  
ATOM   4183  O   GLU A 302      92.152  47.115  46.741  1.00  0.00           O  
ATOM   4184  CB  GLU A 302      94.601  49.243  45.864  1.00  0.00           C  
ATOM   4185  CG  GLU A 302      94.989  50.617  46.437  1.00  0.00           C  
ATOM   4186  CD  GLU A 302      94.938  51.792  45.463  1.00  0.00           C  
ATOM   4187  OE1 GLU A 302      94.653  51.635  44.251  1.00  0.00           O  
ATOM   4188  OE2 GLU A 302      95.209  52.903  45.955  1.00  0.00           O1-
ATOM   4189  H   GLU A 302      96.356  48.160  47.401  1.00  0.00           H  
ATOM   4190  HA  GLU A 302      93.683  48.752  47.728  1.00  0.00           H  
ATOM   4191  HB2 GLU A 302      93.727  49.374  45.222  1.00  0.00           H  
ATOM   4192  HB3 GLU A 302      95.395  48.873  45.216  1.00  0.00           H  
ATOM   4193  HG2 GLU A 302      95.986  50.577  46.866  1.00  0.00           H  
ATOM   4194  HG3 GLU A 302      94.321  50.874  47.258  1.00  0.00           H  
ATOM   4195  N   MET A 303      93.917  46.122  45.742  1.00  0.00           N  
ATOM   4196  CA  MET A 303      93.197  44.939  45.261  1.00  0.00           C  
ATOM   4197  C   MET A 303      92.551  44.125  46.400  1.00  0.00           C  
ATOM   4198  O   MET A 303      91.394  43.724  46.275  1.00  0.00           O  
ATOM   4199  CB  MET A 303      94.105  44.087  44.353  1.00  0.00           C  
ATOM   4200  CG  MET A 303      93.351  42.981  43.597  1.00  0.00           C  
ATOM   4201  SD  MET A 303      92.226  43.591  42.312  1.00  0.00           S  
ATOM   4202  CE  MET A 303      93.335  43.539  40.885  1.00  0.00           C  
ATOM   4203  H   MET A 303      94.906  46.204  45.521  1.00  0.00           H  
ATOM   4204  HA  MET A 303      92.378  45.317  44.647  1.00  0.00           H  
ATOM   4205  HB2 MET A 303      94.901  43.639  44.950  1.00  0.00           H  
ATOM   4206  HB3 MET A 303      94.598  44.730  43.622  1.00  0.00           H  
ATOM   4207  HG2 MET A 303      92.773  42.375  44.292  1.00  0.00           H  
ATOM   4208  HG3 MET A 303      94.063  42.297  43.134  1.00  0.00           H  
ATOM   4209  HE1 MET A 303      94.176  44.209  41.046  1.00  0.00           H  
ATOM   4210  HE2 MET A 303      93.714  42.529  40.725  1.00  0.00           H  
ATOM   4211  HE3 MET A 303      92.815  43.859  39.985  1.00  0.00           H  
ATOM   4212  N   LEU A 304      93.281  43.887  47.504  1.00  0.00           N  
ATOM   4213  CA  LEU A 304      92.773  43.191  48.690  1.00  0.00           C  
ATOM   4214  C   LEU A 304      91.628  43.931  49.409  1.00  0.00           C  
ATOM   4215  O   LEU A 304      90.685  43.257  49.818  1.00  0.00           O  
ATOM   4216  CB  LEU A 304      93.897  42.838  49.689  1.00  0.00           C  
ATOM   4217  CG  LEU A 304      94.880  41.723  49.304  1.00  0.00           C  
ATOM   4218  CD1 LEU A 304      96.025  41.683  50.304  1.00  0.00           C  
ATOM   4219  CD2 LEU A 304      94.205  40.361  49.210  1.00  0.00           C  
ATOM   4220  H   LEU A 304      94.237  44.225  47.535  1.00  0.00           H  
ATOM   4221  HA  LEU A 304      92.325  42.263  48.336  1.00  0.00           H  
ATOM   4222  HB2 LEU A 304      93.436  42.532  50.632  1.00  0.00           H  
ATOM   4223  HB3 LEU A 304      94.492  43.736  49.854  1.00  0.00           H  
ATOM   4224  HG  LEU A 304      95.300  41.957  48.325  1.00  0.00           H  
ATOM   4225 HD11 LEU A 304      96.524  42.652  50.324  1.00  0.00           H  
ATOM   4226 HD12 LEU A 304      95.634  41.455  51.295  1.00  0.00           H  
ATOM   4227 HD13 LEU A 304      96.738  40.913  50.009  1.00  0.00           H  
ATOM   4228 HD21 LEU A 304      93.802  40.087  50.185  1.00  0.00           H  
ATOM   4229 HD22 LEU A 304      93.396  40.340  48.481  1.00  0.00           H  
ATOM   4230 HD23 LEU A 304      94.935  39.615  48.896  1.00  0.00           H  
ATOM   4231  N   ILE A 305      91.692  45.267  49.587  1.00  0.00           N  
ATOM   4232  CA  ILE A 305      90.656  46.040  50.301  1.00  0.00           C  
ATOM   4233  C   ILE A 305      89.339  46.169  49.520  1.00  0.00           C  
ATOM   4234  O   ILE A 305      88.264  46.002  50.099  1.00  0.00           O  
ATOM   4235  CB  ILE A 305      91.167  47.409  50.840  1.00  0.00           C  
ATOM   4236  CG1 ILE A 305      91.345  48.520  49.781  1.00  0.00           C  
ATOM   4237  CG2 ILE A 305      92.447  47.229  51.666  1.00  0.00           C  
ATOM   4238  CD1 ILE A 305      91.764  49.879  50.355  1.00  0.00           C  
ATOM   4239  H   ILE A 305      92.522  45.759  49.272  1.00  0.00           H  
ATOM   4240  HA  ILE A 305      90.400  45.455  51.188  1.00  0.00           H  
ATOM   4241  HB  ILE A 305      90.388  47.767  51.519  1.00  0.00           H  
ATOM   4242 HG12 ILE A 305      90.406  48.692  49.256  1.00  0.00           H  
ATOM   4243 HG13 ILE A 305      92.065  48.199  49.038  1.00  0.00           H  
ATOM   4244 HG21 ILE A 305      92.469  46.265  52.158  1.00  0.00           H  
ATOM   4245 HG22 ILE A 305      93.320  47.260  51.026  1.00  0.00           H  
ATOM   4246 HG23 ILE A 305      92.553  48.010  52.420  1.00  0.00           H  
ATOM   4247 HD11 ILE A 305      91.042  50.218  51.099  1.00  0.00           H  
ATOM   4248 HD12 ILE A 305      92.747  49.838  50.821  1.00  0.00           H  
ATOM   4249 HD13 ILE A 305      91.799  50.632  49.568  1.00  0.00           H  
ATOM   4250  N   ALA A 306      89.429  46.463  48.211  1.00  0.00           N  
ATOM   4251  CA  ALA A 306      88.335  46.808  47.299  1.00  0.00           C  
ATOM   4252  C   ALA A 306      87.019  46.055  47.474  1.00  0.00           C  
ATOM   4253  O   ALA A 306      85.966  46.674  47.659  1.00  0.00           O  
ATOM   4254  CB  ALA A 306      88.825  46.821  45.844  1.00  0.00           C  
ATOM   4255  H   ALA A 306      90.366  46.595  47.846  1.00  0.00           H  
ATOM   4256  HA  ALA A 306      88.067  47.814  47.584  1.00  0.00           H  
ATOM   4257  HB1 ALA A 306      89.604  47.572  45.704  1.00  0.00           H  
ATOM   4258  HB2 ALA A 306      89.243  45.858  45.551  1.00  0.00           H  
ATOM   4259  HB3 ALA A 306      88.016  47.068  45.154  1.00  0.00           H  
ATOM   4260  N   ALA A 307      87.085  44.719  47.444  1.00  0.00           N  
ATOM   4261  CA  ALA A 307      85.924  43.864  47.658  1.00  0.00           C  
ATOM   4262  C   ALA A 307      85.424  43.932  49.125  1.00  0.00           C  
ATOM   4263  O   ALA A 307      84.271  44.328  49.303  1.00  0.00           O  
ATOM   4264  CB  ALA A 307      86.141  42.472  47.038  1.00  0.00           C  
ATOM   4265  H   ALA A 307      87.999  44.302  47.327  1.00  0.00           H  
ATOM   4266  HA  ALA A 307      85.127  44.308  47.058  1.00  0.00           H  
ATOM   4267  HB1 ALA A 307      86.595  42.555  46.050  1.00  0.00           H  
ATOM   4268  HB2 ALA A 307      86.790  41.823  47.617  1.00  0.00           H  
ATOM   4269  HB3 ALA A 307      85.193  41.964  46.886  1.00  0.00           H  
ATOM   4270  N   PRO A 308      86.211  43.610  50.183  1.00  0.00           N  
ATOM   4271  CA  PRO A 308      85.851  43.874  51.590  1.00  0.00           C  
ATOM   4272  C   PRO A 308      85.273  45.256  51.942  1.00  0.00           C  
ATOM   4273  O   PRO A 308      84.412  45.298  52.816  1.00  0.00           O  
ATOM   4274  CB  PRO A 308      87.113  43.641  52.409  1.00  0.00           C  
ATOM   4275  CG  PRO A 308      87.864  42.598  51.606  1.00  0.00           C  
ATOM   4276  CD  PRO A 308      87.488  42.890  50.145  1.00  0.00           C  
ATOM   4277  HA  PRO A 308      85.110  43.121  51.863  1.00  0.00           H  
ATOM   4278  HB2 PRO A 308      86.850  43.342  53.427  1.00  0.00           H  
ATOM   4279  HB3 PRO A 308      87.713  44.551  52.465  1.00  0.00           H  
ATOM   4280  HG2 PRO A 308      87.506  41.612  51.893  1.00  0.00           H  
ATOM   4281  HG3 PRO A 308      88.941  42.621  51.777  1.00  0.00           H  
ATOM   4282  HD2 PRO A 308      88.237  43.509  49.662  1.00  0.00           H  
ATOM   4283  HD3 PRO A 308      87.438  41.952  49.600  1.00  0.00           H  
ATOM   4284  N   ASP A 309      85.714  46.346  51.302  1.00  0.00           N  
ATOM   4285  CA  ASP A 309      85.148  47.692  51.452  1.00  0.00           C  
ATOM   4286  C   ASP A 309      83.724  47.814  50.883  1.00  0.00           C  
ATOM   4287  O   ASP A 309      82.789  48.156  51.608  1.00  0.00           O  
ATOM   4288  CB  ASP A 309      86.083  48.740  50.796  1.00  0.00           C  
ATOM   4289  CG  ASP A 309      87.350  49.065  51.587  1.00  0.00           C  
ATOM   4290  OD1 ASP A 309      87.474  48.606  52.741  1.00  0.00           O  
ATOM   4291  OD2 ASP A 309      88.183  49.785  51.005  1.00  0.00           O1-
ATOM   4292  H   ASP A 309      86.575  46.267  50.759  1.00  0.00           H  
ATOM   4293  HA  ASP A 309      85.076  47.909  52.520  1.00  0.00           H  
ATOM   4294  HB2 ASP A 309      85.560  49.690  50.684  1.00  0.00           H  
ATOM   4295  HB3 ASP A 309      86.380  48.430  49.794  1.00  0.00           H  
ATOM   4296  N   THR A 310      83.548  47.563  49.578  1.00  0.00           N  
ATOM   4297  CA  THR A 310      82.316  47.863  48.834  1.00  0.00           C  
ATOM   4298  C   THR A 310      81.310  46.705  48.782  1.00  0.00           C  
ATOM   4299  O   THR A 310      80.150  46.867  49.179  1.00  0.00           O  
ATOM   4300  CB  THR A 310      82.686  48.352  47.420  1.00  0.00           C  
ATOM   4301  OG1 THR A 310      83.436  47.369  46.730  1.00  0.00           O  
ATOM   4302  CG2 THR A 310      83.417  49.688  47.419  1.00  0.00           C  
ATOM   4303  H   THR A 310      84.356  47.249  49.061  1.00  0.00           H  
ATOM   4304  HA  THR A 310      81.826  48.682  49.363  1.00  0.00           H  
ATOM   4305  HB  THR A 310      81.763  48.496  46.856  1.00  0.00           H  
ATOM   4306 HG21 THR A 310      82.840  50.445  47.951  1.00  0.00           H  
ATOM   4307 HG22 THR A 310      84.398  49.614  47.889  1.00  0.00           H  
ATOM   4308 HG23 THR A 310      83.553  50.036  46.398  1.00  0.00           H  
ATOM   4309  HG1 THR A 310      84.326  47.330  47.052  1.00  0.00           H  
ATOM   4310  N   MET A 311      81.745  45.551  48.257  1.00  0.00           N  
ATOM   4311  CA  MET A 311      80.952  44.350  47.982  1.00  0.00           C  
ATOM   4312  C   MET A 311      80.154  43.879  49.199  1.00  0.00           C  
ATOM   4313  O   MET A 311      78.935  43.752  49.103  1.00  0.00           O  
ATOM   4314  CB  MET A 311      81.845  43.212  47.463  1.00  0.00           C  
ATOM   4315  CG  MET A 311      82.391  43.398  46.041  1.00  0.00           C  
ATOM   4316  SD  MET A 311      81.264  42.867  44.735  1.00  0.00           S  
ATOM   4317  CE  MET A 311      81.059  41.124  45.195  1.00  0.00           C  
ATOM   4318  H   MET A 311      82.715  45.557  47.959  1.00  0.00           H  
ATOM   4319  HA  MET A 311      80.231  44.603  47.201  1.00  0.00           H  
ATOM   4320  HB2 MET A 311      81.325  42.261  47.552  1.00  0.00           H  
ATOM   4321  HB3 MET A 311      82.682  43.098  48.129  1.00  0.00           H  
ATOM   4322  HG2 MET A 311      83.296  42.802  45.924  1.00  0.00           H  
ATOM   4323  HG3 MET A 311      82.691  44.432  45.866  1.00  0.00           H  
ATOM   4324  HE1 MET A 311      82.023  40.654  45.389  1.00  0.00           H  
ATOM   4325  HE2 MET A 311      80.424  41.013  46.070  1.00  0.00           H  
ATOM   4326  HE3 MET A 311      80.565  40.599  44.386  1.00  0.00           H  
ATOM   4327  N   SER A 312      80.831  43.649  50.335  1.00  0.00           N  
ATOM   4328  CA  SER A 312      80.234  43.217  51.602  1.00  0.00           C  
ATOM   4329  C   SER A 312      79.069  44.108  52.060  1.00  0.00           C  
ATOM   4330  O   SER A 312      77.988  43.598  52.352  1.00  0.00           O  
ATOM   4331  CB  SER A 312      81.320  43.017  52.674  1.00  0.00           C  
ATOM   4332  OG  SER A 312      81.990  44.221  52.957  1.00  0.00           O  
ATOM   4333  H   SER A 312      81.826  43.825  50.332  1.00  0.00           H  
ATOM   4334  HA  SER A 312      79.797  42.238  51.399  1.00  0.00           H  
ATOM   4335  HB2 SER A 312      82.044  42.278  52.330  1.00  0.00           H  
ATOM   4336  HB3 SER A 312      80.835  42.656  53.581  1.00  0.00           H  
ATOM   4337  HG  SER A 312      82.921  44.086  52.768  1.00  0.00           H  
ATOM   4338  N   VAL A 313      79.267  45.434  52.081  1.00  0.00           N  
ATOM   4339  CA  VAL A 313      78.221  46.409  52.388  1.00  0.00           C  
ATOM   4340  C   VAL A 313      77.058  46.340  51.363  1.00  0.00           C  
ATOM   4341  O   VAL A 313      75.892  46.351  51.759  1.00  0.00           O  
ATOM   4342  CB  VAL A 313      78.797  47.837  52.568  1.00  0.00           C  
ATOM   4343  CG1 VAL A 313      77.706  48.809  52.996  1.00  0.00           C  
ATOM   4344  CG2 VAL A 313      79.925  47.869  53.590  1.00  0.00           C  
ATOM   4345  H   VAL A 313      80.203  45.771  51.895  1.00  0.00           H  
ATOM   4346  HA  VAL A 313      77.851  46.096  53.367  1.00  0.00           H  
ATOM   4347  HB  VAL A 313      79.198  48.174  51.610  1.00  0.00           H  
ATOM   4348 HG11 VAL A 313      76.869  48.864  52.301  1.00  0.00           H  
ATOM   4349 HG12 VAL A 313      77.315  48.511  53.969  1.00  0.00           H  
ATOM   4350 HG13 VAL A 313      78.121  49.815  53.063  1.00  0.00           H  
ATOM   4351 HG21 VAL A 313      79.544  47.556  54.562  1.00  0.00           H  
ATOM   4352 HG22 VAL A 313      80.757  47.218  53.319  1.00  0.00           H  
ATOM   4353 HG23 VAL A 313      80.334  48.875  53.693  1.00  0.00           H  
ATOM   4354  N   SER A 314      77.363  46.246  50.057  1.00  0.00           N  
ATOM   4355  CA  SER A 314      76.382  46.124  48.966  1.00  0.00           C  
ATOM   4356  C   SER A 314      75.501  44.874  49.165  1.00  0.00           C  
ATOM   4357  O   SER A 314      74.280  44.977  49.290  1.00  0.00           O  
ATOM   4358  CB  SER A 314      77.093  46.122  47.593  1.00  0.00           C  
ATOM   4359  OG  SER A 314      77.860  47.303  47.415  1.00  0.00           O  
ATOM   4360  H   SER A 314      78.343  46.269  49.801  1.00  0.00           H  
ATOM   4361  HA  SER A 314      75.722  46.992  49.011  1.00  0.00           H  
ATOM   4362  HB2 SER A 314      76.345  46.076  46.798  1.00  0.00           H  
ATOM   4363  HB3 SER A 314      77.732  45.251  47.454  1.00  0.00           H  
ATOM   4364  HG  SER A 314      78.641  47.251  47.956  1.00  0.00           H  
ATOM   4365  N   LEU A 315      76.136  43.699  49.267  1.00  0.00           N  
ATOM   4366  CA  LEU A 315      75.556  42.401  49.618  1.00  0.00           C  
ATOM   4367  C   LEU A 315      74.712  42.425  50.916  1.00  0.00           C  
ATOM   4368  O   LEU A 315      73.676  41.763  50.986  1.00  0.00           O  
ATOM   4369  CB  LEU A 315      76.696  41.367  49.696  1.00  0.00           C  
ATOM   4370  CG  LEU A 315      77.371  41.018  48.352  1.00  0.00           C  
ATOM   4371  CD1 LEU A 315      78.702  40.294  48.605  1.00  0.00           C  
ATOM   4372  CD2 LEU A 315      76.453  40.211  47.422  1.00  0.00           C  
ATOM   4373  H   LEU A 315      77.147  43.714  49.138  1.00  0.00           H  
ATOM   4374  HA  LEU A 315      74.900  42.106  48.803  1.00  0.00           H  
ATOM   4375  HB2 LEU A 315      76.348  40.450  50.176  1.00  0.00           H  
ATOM   4376  HB3 LEU A 315      77.466  41.778  50.346  1.00  0.00           H  
ATOM   4377  HG  LEU A 315      77.625  41.938  47.825  1.00  0.00           H  
ATOM   4378 HD11 LEU A 315      79.407  40.932  49.138  1.00  0.00           H  
ATOM   4379 HD12 LEU A 315      78.566  39.400  49.210  1.00  0.00           H  
ATOM   4380 HD13 LEU A 315      79.182  39.993  47.675  1.00  0.00           H  
ATOM   4381 HD21 LEU A 315      76.986  39.405  46.925  1.00  0.00           H  
ATOM   4382 HD22 LEU A 315      75.603  39.770  47.944  1.00  0.00           H  
ATOM   4383 HD23 LEU A 315      76.069  40.847  46.631  1.00  0.00           H  
ATOM   4384  N   PHE A 316      75.189  43.160  51.919  1.00  0.00           N  
ATOM   4385  CA  PHE A 316      74.469  43.335  53.174  1.00  0.00           C  
ATOM   4386  C   PHE A 316      73.135  44.042  52.941  1.00  0.00           C  
ATOM   4387  O   PHE A 316      72.095  43.550  53.382  1.00  0.00           O  
ATOM   4388  CB  PHE A 316      75.328  44.100  54.177  1.00  0.00           C  
ATOM   4389  CG  PHE A 316      74.623  44.440  55.459  1.00  0.00           C  
ATOM   4390  CD1 PHE A 316      74.444  43.475  56.451  1.00  0.00           C  
ATOM   4391  CD2 PHE A 316      74.157  45.738  55.688  1.00  0.00           C  
ATOM   4392  CE1 PHE A 316      73.803  43.796  57.638  1.00  0.00           C  
ATOM   4393  CE2 PHE A 316      73.511  46.061  56.873  1.00  0.00           C  
ATOM   4394  CZ  PHE A 316      73.338  45.090  57.849  1.00  0.00           C  
ATOM   4395  H   PHE A 316      76.112  43.577  51.833  1.00  0.00           H  
ATOM   4396  HA  PHE A 316      74.255  42.350  53.590  1.00  0.00           H  
ATOM   4397  HB2 PHE A 316      75.654  45.029  53.709  1.00  0.00           H  
ATOM   4398  HB3 PHE A 316      76.198  43.489  54.417  1.00  0.00           H  
ATOM   4399  HD1 PHE A 316      74.808  42.470  56.293  1.00  0.00           H  
ATOM   4400  HD2 PHE A 316      74.301  46.498  54.934  1.00  0.00           H  
ATOM   4401  HE1 PHE A 316      73.665  43.042  58.398  1.00  0.00           H  
ATOM   4402  HE2 PHE A 316      73.144  47.064  57.035  1.00  0.00           H  
ATOM   4403  HZ  PHE A 316      72.841  45.339  58.775  1.00  0.00           H  
ATOM   4404  N   PHE A 317      73.176  45.182  52.245  1.00  0.00           N  
ATOM   4405  CA  PHE A 317      71.969  45.912  51.846  1.00  0.00           C  
ATOM   4406  C   PHE A 317      71.039  45.036  51.009  1.00  0.00           C  
ATOM   4407  O   PHE A 317      69.816  45.048  51.208  1.00  0.00           O  
ATOM   4408  CB  PHE A 317      72.317  47.189  51.071  1.00  0.00           C  
ATOM   4409  CG  PHE A 317      72.833  48.320  51.927  1.00  0.00           C  
ATOM   4410  CD1 PHE A 317      72.425  48.477  53.257  1.00  0.00           C  
ATOM   4411  CD2 PHE A 317      73.704  49.269  51.380  1.00  0.00           C  
ATOM   4412  CE1 PHE A 317      72.902  49.534  54.029  1.00  0.00           C  
ATOM   4413  CE2 PHE A 317      74.179  50.330  52.144  1.00  0.00           C  
ATOM   4414  CZ  PHE A 317      73.780  50.461  53.471  1.00  0.00           C  
ATOM   4415  H   PHE A 317      74.077  45.556  51.983  1.00  0.00           H  
ATOM   4416  HA  PHE A 317      71.451  46.192  52.763  1.00  0.00           H  
ATOM   4417  HB2 PHE A 317      71.418  47.532  50.559  1.00  0.00           H  
ATOM   4418  HB3 PHE A 317      73.082  46.943  50.335  1.00  0.00           H  
ATOM   4419  HD1 PHE A 317      71.732  47.770  53.690  1.00  0.00           H  
ATOM   4420  HD2 PHE A 317      74.014  49.182  50.348  1.00  0.00           H  
ATOM   4421  HE1 PHE A 317      72.592  49.635  55.059  1.00  0.00           H  
ATOM   4422  HE2 PHE A 317      74.856  51.050  51.709  1.00  0.00           H  
ATOM   4423  HZ  PHE A 317      74.151  51.281  54.068  1.00  0.00           H  
ATOM   4424  N   MET A 318      71.635  44.275  50.090  1.00  0.00           N  
ATOM   4425  CA  MET A 318      70.910  43.336  49.235  1.00  0.00           C  
ATOM   4426  C   MET A 318      70.188  42.258  50.049  1.00  0.00           C  
ATOM   4427  O   MET A 318      69.027  41.941  49.771  1.00  0.00           O  
ATOM   4428  CB  MET A 318      71.852  42.732  48.187  1.00  0.00           C  
ATOM   4429  CG  MET A 318      71.896  43.558  46.911  1.00  0.00           C  
ATOM   4430  SD  MET A 318      73.531  43.854  46.208  1.00  0.00           S  
ATOM   4431  CE  MET A 318      73.891  42.159  45.750  1.00  0.00           C  
ATOM   4432  H   MET A 318      72.636  44.351  49.979  1.00  0.00           H  
ATOM   4433  HA  MET A 318      70.133  43.890  48.709  1.00  0.00           H  
ATOM   4434  HB2 MET A 318      71.506  41.727  47.945  1.00  0.00           H  
ATOM   4435  HB3 MET A 318      72.846  42.619  48.602  1.00  0.00           H  
ATOM   4436  HG2 MET A 318      71.508  44.546  47.123  1.00  0.00           H  
ATOM   4437  HG3 MET A 318      71.236  43.072  46.191  1.00  0.00           H  
ATOM   4438  HE1 MET A 318      73.983  41.532  46.635  1.00  0.00           H  
ATOM   4439  HE2 MET A 318      73.054  41.792  45.173  1.00  0.00           H  
ATOM   4440  HE3 MET A 318      74.798  42.101  45.155  1.00  0.00           H  
ATOM   4441  N   LEU A 319      70.862  41.730  51.070  1.00  0.00           N  
ATOM   4442  CA  LEU A 319      70.282  40.708  51.943  1.00  0.00           C  
ATOM   4443  C   LEU A 319      69.132  41.221  52.821  1.00  0.00           C  
ATOM   4444  O   LEU A 319      68.162  40.501  53.054  1.00  0.00           O  
ATOM   4445  CB  LEU A 319      71.365  40.035  52.782  1.00  0.00           C  
ATOM   4446  CG  LEU A 319      72.252  39.009  52.066  1.00  0.00           C  
ATOM   4447  CD1 LEU A 319      73.504  38.720  52.881  1.00  0.00           C  
ATOM   4448  CD2 LEU A 319      71.518  37.717  51.724  1.00  0.00           C  
ATOM   4449  H   LEU A 319      71.805  42.046  51.248  1.00  0.00           H  
ATOM   4450  HA  LEU A 319      69.834  39.965  51.283  1.00  0.00           H  
ATOM   4451  HB2 LEU A 319      70.872  39.525  53.610  1.00  0.00           H  
ATOM   4452  HB3 LEU A 319      72.015  40.818  53.172  1.00  0.00           H  
ATOM   4453  HG  LEU A 319      72.541  39.459  51.116  1.00  0.00           H  
ATOM   4454 HD11 LEU A 319      74.041  39.651  53.064  1.00  0.00           H  
ATOM   4455 HD12 LEU A 319      73.222  38.270  53.833  1.00  0.00           H  
ATOM   4456 HD13 LEU A 319      74.146  38.032  52.330  1.00  0.00           H  
ATOM   4457 HD21 LEU A 319      71.204  37.223  52.644  1.00  0.00           H  
ATOM   4458 HD22 LEU A 319      70.642  37.946  51.118  1.00  0.00           H  
ATOM   4459 HD23 LEU A 319      72.183  37.058  51.166  1.00  0.00           H  
ATOM   4460  N   PHE A 320      69.244  42.464  53.285  1.00  0.00           N  
ATOM   4461  CA  PHE A 320      68.175  43.142  54.022  1.00  0.00           C  
ATOM   4462  C   PHE A 320      66.957  43.424  53.149  1.00  0.00           C  
ATOM   4463  O   PHE A 320      65.821  43.381  53.626  1.00  0.00           O  
ATOM   4464  CB  PHE A 320      68.695  44.452  54.618  1.00  0.00           C  
ATOM   4465  CG  PHE A 320      69.034  44.368  56.078  1.00  0.00           C  
ATOM   4466  CD1 PHE A 320      70.053  43.523  56.537  1.00  0.00           C  
ATOM   4467  CD2 PHE A 320      68.342  45.148  57.005  1.00  0.00           C  
ATOM   4468  CE1 PHE A 320      70.356  43.452  57.892  1.00  0.00           C  
ATOM   4469  CE2 PHE A 320      68.651  45.085  58.360  1.00  0.00           C  
ATOM   4470  CZ  PHE A 320      69.661  44.238  58.804  1.00  0.00           C  
ATOM   4471  H   PHE A 320      70.107  42.963  53.121  1.00  0.00           H  
ATOM   4472  HA  PHE A 320      67.860  42.470  54.820  1.00  0.00           H  
ATOM   4473  HB2 PHE A 320      67.928  45.216  54.488  1.00  0.00           H  
ATOM   4474  HB3 PHE A 320      69.594  44.743  54.074  1.00  0.00           H  
ATOM   4475  HD1 PHE A 320      70.608  42.922  55.832  1.00  0.00           H  
ATOM   4476  HD2 PHE A 320      67.557  45.808  56.667  1.00  0.00           H  
ATOM   4477  HE1 PHE A 320      71.133  42.785  58.237  1.00  0.00           H  
ATOM   4478  HE2 PHE A 320      68.107  45.694  59.067  1.00  0.00           H  
ATOM   4479  HZ  PHE A 320      69.905  44.191  59.855  1.00  0.00           H  
ATOM   4480  N   LEU A 321      67.209  43.730  51.878  1.00  0.00           N  
ATOM   4481  CA  LEU A 321      66.151  43.934  50.897  1.00  0.00           C  
ATOM   4482  C   LEU A 321      65.406  42.639  50.577  1.00  0.00           C  
ATOM   4483  O   LEU A 321      64.183  42.659  50.464  1.00  0.00           O  
ATOM   4484  CB  LEU A 321      66.706  44.583  49.628  1.00  0.00           C  
ATOM   4485  CG  LEU A 321      66.907  46.100  49.695  1.00  0.00           C  
ATOM   4486  CD1 LEU A 321      68.027  46.548  48.767  1.00  0.00           C  
ATOM   4487  CD2 LEU A 321      65.610  46.836  49.382  1.00  0.00           C  
ATOM   4488  H   LEU A 321      68.170  43.824  51.582  1.00  0.00           H  
ATOM   4489  HA  LEU A 321      65.424  44.615  51.339  1.00  0.00           H  
ATOM   4490  HB2 LEU A 321      66.014  44.372  48.813  1.00  0.00           H  
ATOM   4491  HB3 LEU A 321      67.672  44.126  49.412  1.00  0.00           H  
ATOM   4492  HG  LEU A 321      67.199  46.353  50.714  1.00  0.00           H  
ATOM   4493 HD11 LEU A 321      68.949  46.033  49.035  1.00  0.00           H  
ATOM   4494 HD12 LEU A 321      67.763  46.308  47.737  1.00  0.00           H  
ATOM   4495 HD13 LEU A 321      68.171  47.624  48.864  1.00  0.00           H  
ATOM   4496 HD21 LEU A 321      65.295  46.600  48.366  1.00  0.00           H  
ATOM   4497 HD22 LEU A 321      64.837  46.524  50.084  1.00  0.00           H  
ATOM   4498 HD23 LEU A 321      65.771  47.910  49.472  1.00  0.00           H  
ATOM   4499  N   ILE A 322      66.136  41.528  50.450  1.00  0.00           N  
ATOM   4500  CA  ILE A 322      65.531  40.200  50.249  1.00  0.00           C  
ATOM   4501  C   ILE A 322      64.612  39.834  51.422  1.00  0.00           C  
ATOM   4502  O   ILE A 322      63.470  39.401  51.213  1.00  0.00           O  
ATOM   4503  CB  ILE A 322      66.598  39.103  49.981  1.00  0.00           C  
ATOM   4504  CG1 ILE A 322      67.099  39.205  48.542  1.00  0.00           C  
ATOM   4505  CG2 ILE A 322      66.036  37.697  50.181  1.00  0.00           C  
ATOM   4506  CD1 ILE A 322      68.486  38.639  48.329  1.00  0.00           C  
ATOM   4507  H   ILE A 322      67.142  41.601  50.493  1.00  0.00           H  
ATOM   4508  HA  ILE A 322      64.916  40.253  49.351  1.00  0.00           H  
ATOM   4509  HB  ILE A 322      67.407  39.267  50.692  1.00  0.00           H  
ATOM   4510 HG12 ILE A 322      67.111  40.257  48.258  1.00  0.00           H  
ATOM   4511 HG13 ILE A 322      66.406  38.663  47.899  1.00  0.00           H  
ATOM   4512 HG21 ILE A 322      65.656  37.599  51.198  1.00  0.00           H  
ATOM   4513 HG22 ILE A 322      65.226  37.525  49.472  1.00  0.00           H  
ATOM   4514 HG23 ILE A 322      66.825  36.963  50.015  1.00  0.00           H  
ATOM   4515 HD11 ILE A 322      69.196  39.169  48.964  1.00  0.00           H  
ATOM   4516 HD12 ILE A 322      68.489  37.579  48.585  1.00  0.00           H  
ATOM   4517 HD13 ILE A 322      68.772  38.761  47.284  1.00  0.00           H  
ATOM   4518  N   ALA A 323      65.114  40.043  52.640  1.00  0.00           N  
ATOM   4519  CA  ALA A 323      64.372  39.779  53.872  1.00  0.00           C  
ATOM   4520  C   ALA A 323      63.024  40.498  53.935  1.00  0.00           C  
ATOM   4521  O   ALA A 323      62.063  39.946  54.463  1.00  0.00           O  
ATOM   4522  CB  ALA A 323      65.219  40.129  55.086  1.00  0.00           C  
ATOM   4523  H   ALA A 323      66.055  40.402  52.715  1.00  0.00           H  
ATOM   4524  HA  ALA A 323      64.151  38.712  53.876  1.00  0.00           H  
ATOM   4525  HB1 ALA A 323      66.152  39.566  55.053  1.00  0.00           H  
ATOM   4526  HB2 ALA A 323      65.439  41.197  55.080  1.00  0.00           H  
ATOM   4527  HB3 ALA A 323      64.673  39.876  55.995  1.00  0.00           H  
ATOM   4528  N   LYS A 324      62.957  41.709  53.382  1.00  0.00           N  
ATOM   4529  CA  LYS A 324      61.742  42.529  53.430  1.00  0.00           C  
ATOM   4530  C   LYS A 324      60.908  42.543  52.139  1.00  0.00           C  
ATOM   4531  O   LYS A 324      59.851  43.181  52.088  1.00  0.00           O  
ATOM   4532  CB  LYS A 324      62.067  43.964  53.883  1.00  0.00           C  
ATOM   4533  CG  LYS A 324      62.431  44.125  55.358  1.00  0.00           C  
ATOM   4534  CD  LYS A 324      61.368  43.569  56.300  1.00  0.00           C  
ATOM   4535  CE  LYS A 324      61.314  44.340  57.608  1.00  0.00           C  
ATOM   4536  NZ  LYS A 324      60.774  43.501  58.714  1.00  0.00           N1+
ATOM   4537  H   LYS A 324      63.773  42.075  52.913  1.00  0.00           H  
ATOM   4538  HA  LYS A 324      61.107  42.041  54.169  1.00  0.00           H  
ATOM   4539  HB2 LYS A 324      61.193  44.584  53.684  1.00  0.00           H  
ATOM   4540  HB3 LYS A 324      62.909  44.320  53.289  1.00  0.00           H  
ATOM   4541  HG2 LYS A 324      62.561  45.186  55.569  1.00  0.00           H  
ATOM   4542  HG3 LYS A 324      63.368  43.600  55.544  1.00  0.00           H  
ATOM   4543  HD2 LYS A 324      61.598  42.525  56.515  1.00  0.00           H  
ATOM   4544  HD3 LYS A 324      60.396  43.634  55.812  1.00  0.00           H  
ATOM   4545  HE2 LYS A 324      60.673  45.212  57.479  1.00  0.00           H  
ATOM   4546  HE3 LYS A 324      62.321  44.665  57.869  1.00  0.00           H  
ATOM   4547  HZ1 LYS A 324      59.840  43.195  58.480  1.00  0.00           H  
ATOM   4548  HZ2 LYS A 324      61.369  42.696  58.847  1.00  0.00           H  
ATOM   4549  HZ3 LYS A 324      60.747  44.043  59.566  1.00  0.00           H  
ATOM   4550  N   HIS A 325      61.375  41.843  51.107  1.00  0.00           N  
ATOM   4551  CA  HIS A 325      60.632  41.743  49.846  1.00  0.00           C  
ATOM   4552  C   HIS A 325      60.450  40.273  49.429  1.00  0.00           C  
ATOM   4553  O   HIS A 325      61.186  39.777  48.563  1.00  0.00           O  
ATOM   4554  CB  HIS A 325      61.280  42.607  48.754  1.00  0.00           C  
ATOM   4555  CG  HIS A 325      61.257  44.074  49.061  1.00  0.00           C  
ATOM   4556  ND1 HIS A 325      60.277  44.919  48.586  1.00  0.00           N1+
ATOM   4557  CD2 HIS A 325      62.082  44.842  49.812  1.00  0.00           C  
ATOM   4558  CE1 HIS A 325      60.504  46.146  49.022  1.00  0.00           C  
ATOM   4559  NE2 HIS A 325      61.594  46.127  49.768  1.00  0.00           N  
ATOM   4560  H   HIS A 325      62.263  41.369  51.195  1.00  0.00           H  
ATOM   4561  HA  HIS A 325      59.630  42.144  49.997  1.00  0.00           H  
ATOM   4562  HB2 HIS A 325      60.744  42.442  47.820  1.00  0.00           H  
ATOM   4563  HB3 HIS A 325      62.318  42.295  48.638  1.00  0.00           H  
ATOM   4564  HD1 HIS A 325      59.451  44.624  47.955  1.00  0.00           H  
ATOM   4565  HD2 HIS A 325      62.959  44.508  50.346  1.00  0.00           H  
ATOM   4566  HE2 HIS A 325      62.003  46.926  50.231  1.00  0.00           H  
ATOM   4567  HE1 HIS A 325      59.901  47.016  48.805  1.00  0.00           H  
ATOM   4568  N   PRO A 326      59.465  39.573  50.054  1.00  0.00           N  
ATOM   4569  CA  PRO A 326      59.284  38.116  49.890  1.00  0.00           C  
ATOM   4570  C   PRO A 326      58.915  37.670  48.467  1.00  0.00           C  
ATOM   4571  O   PRO A 326      59.321  36.583  48.038  1.00  0.00           O  
ATOM   4572  CB  PRO A 326      58.161  37.782  50.881  1.00  0.00           C  
ATOM   4573  CG  PRO A 326      57.428  39.061  51.088  1.00  0.00           C  
ATOM   4574  CD  PRO A 326      58.449  40.148  50.964  1.00  0.00           C  
ATOM   4575  HA  PRO A 326      60.220  37.589  50.077  1.00  0.00           H  
ATOM   4576  HB2 PRO A 326      58.577  37.423  51.823  1.00  0.00           H  
ATOM   4577  HB3 PRO A 326      57.497  37.024  50.465  1.00  0.00           H  
ATOM   4578  HG2 PRO A 326      56.973  39.080  52.078  1.00  0.00           H  
ATOM   4579  HG3 PRO A 326      56.654  39.181  50.330  1.00  0.00           H  
ATOM   4580  HD2 PRO A 326      58.008  41.048  50.535  1.00  0.00           H  
ATOM   4581  HD3 PRO A 326      58.885  40.384  51.935  1.00  0.00           H  
ATOM   4582  N   ASN A 327      58.154  38.506  47.762  1.00  0.00           N  
ATOM   4583  CA  ASN A 327      57.795  38.291  46.355  1.00  0.00           C  
ATOM   4584  C   ASN A 327      59.022  38.241  45.429  1.00  0.00           C  
ATOM   4585  O   ASN A 327      59.101  37.390  44.532  1.00  0.00           O  
ATOM   4586  CB  ASN A 327      56.788  39.360  45.889  1.00  0.00           C  
ATOM   4587  CG  ASN A 327      57.218  40.782  46.250  1.00  0.00           C  
ATOM   4588  OD1 ASN A 327      57.515  41.091  47.411  1.00  0.00           O  
ATOM   4589  ND2 ASN A 327      57.244  41.658  45.251  1.00  0.00           N  
ATOM   4590  H   ASN A 327      57.804  39.335  48.222  1.00  0.00           H  
ATOM   4591  HA  ASN A 327      57.323  37.311  46.289  1.00  0.00           H  
ATOM   4592  HB2 ASN A 327      55.825  39.158  46.358  1.00  0.00           H  
ATOM   4593  HB3 ASN A 327      56.686  39.292  44.806  1.00  0.00           H  
ATOM   4594 HD21 ASN A 327      57.513  42.616  45.426  1.00  0.00           H  
ATOM   4595 HD22 ASN A 327      56.994  41.366  44.317  1.00  0.00           H  
ATOM   4596  N   VAL A 328      59.972  39.147  45.677  1.00  0.00           N  
ATOM   4597  CA  VAL A 328      61.248  39.209  44.955  1.00  0.00           C  
ATOM   4598  C   VAL A 328      62.112  37.988  45.303  1.00  0.00           C  
ATOM   4599  O   VAL A 328      62.755  37.415  44.417  1.00  0.00           O  
ATOM   4600  CB  VAL A 328      62.006  40.540  45.224  1.00  0.00           C  
ATOM   4601  CG1 VAL A 328      63.271  40.643  44.380  1.00  0.00           C  
ATOM   4602  CG2 VAL A 328      61.112  41.746  44.947  1.00  0.00           C  
ATOM   4603  H   VAL A 328      59.802  39.828  46.403  1.00  0.00           H  
ATOM   4604  HA  VAL A 328      61.032  39.187  43.887  1.00  0.00           H  
ATOM   4605  HB  VAL A 328      62.288  40.538  46.277  1.00  0.00           H  
ATOM   4606 HG11 VAL A 328      63.917  39.791  44.589  1.00  0.00           H  
ATOM   4607 HG12 VAL A 328      63.004  40.646  43.323  1.00  0.00           H  
ATOM   4608 HG13 VAL A 328      63.797  41.566  44.624  1.00  0.00           H  
ATOM   4609 HG21 VAL A 328      60.827  41.753  43.895  1.00  0.00           H  
ATOM   4610 HG22 VAL A 328      60.217  41.684  45.566  1.00  0.00           H  
ATOM   4611 HG23 VAL A 328      61.654  42.662  45.183  1.00  0.00           H  
ATOM   4612  N   GLU A 329      62.098  37.589  46.580  1.00  0.00           N  
ATOM   4613  CA  GLU A 329      62.805  36.388  47.050  1.00  0.00           C  
ATOM   4614  C   GLU A 329      62.352  35.112  46.324  1.00  0.00           C  
ATOM   4615  O   GLU A 329      63.188  34.290  45.934  1.00  0.00           O  
ATOM   4616  CB  GLU A 329      62.666  36.222  48.574  1.00  0.00           C  
ATOM   4617  CG  GLU A 329      63.453  35.045  49.157  1.00  0.00           C  
ATOM   4618  CD  GLU A 329      63.226  34.807  50.645  1.00  0.00           C  
ATOM   4619  OE1 GLU A 329      64.040  34.076  51.250  1.00  0.00           O  
ATOM   4620  OE2 GLU A 329      62.249  35.337  51.219  1.00  0.00           O1-
ATOM   4621  H   GLU A 329      61.579  38.137  47.251  1.00  0.00           H  
ATOM   4622  HA  GLU A 329      63.858  36.536  46.809  1.00  0.00           H  
ATOM   4623  HB2 GLU A 329      61.611  36.075  48.806  1.00  0.00           H  
ATOM   4624  HB3 GLU A 329      63.019  37.137  49.050  1.00  0.00           H  
ATOM   4625  HG2 GLU A 329      64.515  35.235  49.001  1.00  0.00           H  
ATOM   4626  HG3 GLU A 329      63.163  34.142  48.620  1.00  0.00           H  
ATOM   4627  N   GLU A 330      61.036  34.968  46.147  1.00  0.00           N  
ATOM   4628  CA  GLU A 330      60.439  33.806  45.476  1.00  0.00           C  
ATOM   4629  C   GLU A 330      60.886  33.678  44.023  1.00  0.00           C  
ATOM   4630  O   GLU A 330      61.259  32.584  43.581  1.00  0.00           O  
ATOM   4631  CB  GLU A 330      58.912  33.863  45.546  1.00  0.00           C  
ATOM   4632  CG  GLU A 330      58.319  33.318  46.837  1.00  0.00           C  
ATOM   4633  CD  GLU A 330      56.814  33.514  46.925  1.00  0.00           C  
ATOM   4634  OE1 GLU A 330      56.109  33.289  45.913  1.00  0.00           O  
ATOM   4635  OE2 GLU A 330      56.332  33.887  48.018  1.00  0.00           O1-
ATOM   4636  H   GLU A 330      60.422  35.693  46.491  1.00  0.00           H  
ATOM   4637  HA  GLU A 330      60.793  32.924  46.009  1.00  0.00           H  
ATOM   4638  HB2 GLU A 330      58.511  33.282  44.715  1.00  0.00           H  
ATOM   4639  HB3 GLU A 330      58.605  34.904  45.443  1.00  0.00           H  
ATOM   4640  HG2 GLU A 330      58.786  33.830  47.678  1.00  0.00           H  
ATOM   4641  HG3 GLU A 330      58.535  32.251  46.896  1.00  0.00           H  
ATOM   4642  N   ALA A 331      60.848  34.804  43.304  1.00  0.00           N  
ATOM   4643  CA  ALA A 331      61.309  34.896  41.918  1.00  0.00           C  
ATOM   4644  C   ALA A 331      62.758  34.421  41.775  1.00  0.00           C  
ATOM   4645  O   ALA A 331      63.057  33.612  40.888  1.00  0.00           O  
ATOM   4646  CB  ALA A 331      61.146  36.318  41.397  1.00  0.00           C  
ATOM   4647  H   ALA A 331      60.481  35.637  43.741  1.00  0.00           H  
ATOM   4648  HA  ALA A 331      60.690  34.234  41.313  1.00  0.00           H  
ATOM   4649  HB1 ALA A 331      60.100  36.615  41.472  1.00  0.00           H  
ATOM   4650  HB2 ALA A 331      61.760  36.995  41.991  1.00  0.00           H  
ATOM   4651  HB3 ALA A 331      61.462  36.362  40.355  1.00  0.00           H  
ATOM   4652  N   ILE A 332      63.627  34.904  42.671  1.00  0.00           N  
ATOM   4653  CA  ILE A 332      65.049  34.526  42.721  1.00  0.00           C  
ATOM   4654  C   ILE A 332      65.230  33.019  42.968  1.00  0.00           C  
ATOM   4655  O   ILE A 332      66.006  32.363  42.262  1.00  0.00           O  
ATOM   4656  CB  ILE A 332      65.842  35.387  43.750  1.00  0.00           C  
ATOM   4657  CG1 ILE A 332      65.903  36.851  43.289  1.00  0.00           C  
ATOM   4658  CG2 ILE A 332      67.259  34.852  43.962  1.00  0.00           C  
ATOM   4659  CD1 ILE A 332      66.339  37.841  44.352  1.00  0.00           C  
ATOM   4660  H   ILE A 332      63.287  35.567  43.353  1.00  0.00           H  
ATOM   4661  HA  ILE A 332      65.472  34.739  41.739  1.00  0.00           H  
ATOM   4662  HB  ILE A 332      65.313  35.328  44.701  1.00  0.00           H  
ATOM   4663 HG12 ILE A 332      64.909  37.139  42.946  1.00  0.00           H  
ATOM   4664 HG13 ILE A 332      66.606  36.915  42.459  1.00  0.00           H  
ATOM   4665 HG21 ILE A 332      67.210  33.817  44.301  1.00  0.00           H  
ATOM   4666 HG22 ILE A 332      67.810  34.901  43.023  1.00  0.00           H  
ATOM   4667 HG23 ILE A 332      67.767  35.457  44.713  1.00  0.00           H  
ATOM   4668 HD11 ILE A 332      65.650  37.796  45.195  1.00  0.00           H  
ATOM   4669 HD12 ILE A 332      67.344  37.591  44.691  1.00  0.00           H  
ATOM   4670 HD13 ILE A 332      66.337  38.848  43.934  1.00  0.00           H  
ATOM   4671  N   ILE A 333      64.494  32.485  43.944  1.00  0.00           N  
ATOM   4672  CA  ILE A 333      64.574  31.064  44.324  1.00  0.00           C  
ATOM   4673  C   ILE A 333      64.114  30.136  43.194  1.00  0.00           C  
ATOM   4674  O   ILE A 333      64.769  29.122  42.920  1.00  0.00           O  
ATOM   4675  CB  ILE A 333      63.850  30.790  45.678  1.00  0.00           C  
ATOM   4676  CG1 ILE A 333      64.617  31.441  46.846  1.00  0.00           C  
ATOM   4677  CG2 ILE A 333      63.624  29.297  45.941  1.00  0.00           C  
ATOM   4678  CD1 ILE A 333      66.063  30.998  47.028  1.00  0.00           C  
ATOM   4679  H   ILE A 333      63.852  33.082  44.446  1.00  0.00           H  
ATOM   4680  HA  ILE A 333      65.626  30.828  44.487  1.00  0.00           H  
ATOM   4681  HB  ILE A 333      62.863  31.246  45.604  1.00  0.00           H  
ATOM   4682 HG12 ILE A 333      64.080  31.211  47.766  1.00  0.00           H  
ATOM   4683 HG13 ILE A 333      64.617  32.519  46.685  1.00  0.00           H  
ATOM   4684 HG21 ILE A 333      63.057  28.865  45.117  1.00  0.00           H  
ATOM   4685 HG22 ILE A 333      64.587  28.793  46.024  1.00  0.00           H  
ATOM   4686 HG23 ILE A 333      63.067  29.172  46.870  1.00  0.00           H  
ATOM   4687 HD11 ILE A 333      66.095  29.921  47.192  1.00  0.00           H  
ATOM   4688 HD12 ILE A 333      66.635  31.247  46.134  1.00  0.00           H  
ATOM   4689 HD13 ILE A 333      66.494  31.509  47.889  1.00  0.00           H  
ATOM   4690  N   LYS A 334      63.012  30.507  42.536  1.00  0.00           N  
ATOM   4691  CA  LYS A 334      62.495  29.775  41.373  1.00  0.00           C  
ATOM   4692  C   LYS A 334      63.499  29.777  40.210  1.00  0.00           C  
ATOM   4693  O   LYS A 334      63.708  28.742  39.565  1.00  0.00           O  
ATOM   4694  CB  LYS A 334      61.121  30.322  40.937  1.00  0.00           C  
ATOM   4695  CG  LYS A 334      60.366  29.462  39.920  1.00  0.00           C  
ATOM   4696  CD  LYS A 334      59.918  28.121  40.499  1.00  0.00           C  
ATOM   4697  CE  LYS A 334      59.637  27.089  39.413  1.00  0.00           C  
ATOM   4698  NZ  LYS A 334      58.308  27.284  38.768  1.00  0.00           N1+
ATOM   4699  H   LYS A 334      62.513  31.326  42.852  1.00  0.00           H  
ATOM   4700  HA  LYS A 334      62.356  28.737  41.674  1.00  0.00           H  
ATOM   4701  HB2 LYS A 334      61.275  31.307  40.496  1.00  0.00           H  
ATOM   4702  HB3 LYS A 334      60.498  30.416  41.827  1.00  0.00           H  
ATOM   4703  HG2 LYS A 334      61.020  29.273  39.069  1.00  0.00           H  
ATOM   4704  HG3 LYS A 334      59.485  30.010  39.586  1.00  0.00           H  
ATOM   4705  HD2 LYS A 334      59.009  28.276  41.080  1.00  0.00           H  
ATOM   4706  HD3 LYS A 334      60.704  27.740  41.150  1.00  0.00           H  
ATOM   4707  HE2 LYS A 334      59.666  26.095  39.860  1.00  0.00           H  
ATOM   4708  HE3 LYS A 334      60.411  27.166  38.649  1.00  0.00           H  
ATOM   4709  HZ1 LYS A 334      57.582  27.214  39.466  1.00  0.00           H  
ATOM   4710  HZ2 LYS A 334      58.274  28.196  38.336  1.00  0.00           H  
ATOM   4711  HZ3 LYS A 334      58.168  26.573  38.064  1.00  0.00           H  
ATOM   4712  N   GLU A 335      64.122  30.935  39.973  1.00  0.00           N  
ATOM   4713  CA  GLU A 335      65.178  31.085  38.970  1.00  0.00           C  
ATOM   4714  C   GLU A 335      66.380  30.169  39.251  1.00  0.00           C  
ATOM   4715  O   GLU A 335      66.935  29.579  38.320  1.00  0.00           O  
ATOM   4716  CB  GLU A 335      65.616  32.549  38.866  1.00  0.00           C  
ATOM   4717  CG  GLU A 335      66.546  32.847  37.696  1.00  0.00           C  
ATOM   4718  CD  GLU A 335      67.004  34.292  37.641  1.00  0.00           C  
ATOM   4719  OE1 GLU A 335      66.758  34.937  36.602  1.00  0.00           O  
ATOM   4720  OE2 GLU A 335      67.611  34.785  38.620  1.00  0.00           O1-
ATOM   4721  H   GLU A 335      63.852  31.746  40.511  1.00  0.00           H  
ATOM   4722  HA  GLU A 335      64.762  30.776  38.011  1.00  0.00           H  
ATOM   4723  HB2 GLU A 335      66.132  32.817  39.788  1.00  0.00           H  
ATOM   4724  HB3 GLU A 335      64.723  33.165  38.757  1.00  0.00           H  
ATOM   4725  HG2 GLU A 335      66.020  32.616  36.770  1.00  0.00           H  
ATOM   4726  HG3 GLU A 335      67.426  32.209  37.783  1.00  0.00           H  
ATOM   4727  N   ILE A 336      66.761  30.052  40.526  1.00  0.00           N  
ATOM   4728  CA  ILE A 336      67.852  29.167  40.954  1.00  0.00           C  
ATOM   4729  C   ILE A 336      67.494  27.702  40.676  1.00  0.00           C  
ATOM   4730  O   ILE A 336      68.311  26.958  40.115  1.00  0.00           O  
ATOM   4731  CB  ILE A 336      68.249  29.408  42.437  1.00  0.00           C  
ATOM   4732  CG1 ILE A 336      68.875  30.801  42.600  1.00  0.00           C  
ATOM   4733  CG2 ILE A 336      69.232  28.347  42.934  1.00  0.00           C  
ATOM   4734  CD1 ILE A 336      68.792  31.383  43.998  1.00  0.00           C  
ATOM   4735  H   ILE A 336      66.278  30.596  41.226  1.00  0.00           H  
ATOM   4736  HA  ILE A 336      68.736  29.409  40.364  1.00  0.00           H  
ATOM   4737  HB  ILE A 336      67.340  29.342  43.035  1.00  0.00           H  
ATOM   4738 HG12 ILE A 336      68.365  31.483  41.919  1.00  0.00           H  
ATOM   4739 HG13 ILE A 336      69.927  30.733  42.324  1.00  0.00           H  
ATOM   4740 HG21 ILE A 336      68.785  27.359  42.825  1.00  0.00           H  
ATOM   4741 HG22 ILE A 336      70.149  28.398  42.347  1.00  0.00           H  
ATOM   4742 HG23 ILE A 336      69.462  28.528  43.984  1.00  0.00           H  
ATOM   4743 HD11 ILE A 336      67.747  31.461  44.297  1.00  0.00           H  
ATOM   4744 HD12 ILE A 336      69.322  30.733  44.694  1.00  0.00           H  
ATOM   4745 HD13 ILE A 336      69.248  32.373  44.007  1.00  0.00           H  
ATOM   4746  N   GLN A 337      66.271  27.312  41.045  1.00  0.00           N  
ATOM   4747  CA  GLN A 337      65.732  25.972  40.760  1.00  0.00           C  
ATOM   4748  C   GLN A 337      65.733  25.643  39.264  1.00  0.00           C  
ATOM   4749  O   GLN A 337      66.163  24.558  38.870  1.00  0.00           O  
ATOM   4750  CB  GLN A 337      64.319  25.821  41.329  1.00  0.00           C  
ATOM   4751  CG  GLN A 337      64.264  25.568  42.830  1.00  0.00           C  
ATOM   4752  CD  GLN A 337      62.927  25.937  43.462  1.00  0.00           C  
ATOM   4753  OE1 GLN A 337      61.960  26.291  42.776  1.00  0.00           O  
ATOM   4754  NE2 GLN A 337      62.871  25.860  44.787  1.00  0.00           N  
ATOM   4755  H   GLN A 337      65.688  27.968  41.544  1.00  0.00           H  
ATOM   4756  HA  GLN A 337      66.396  25.260  41.251  1.00  0.00           H  
ATOM   4757  HB2 GLN A 337      63.837  24.983  40.825  1.00  0.00           H  
ATOM   4758  HB3 GLN A 337      63.768  26.737  41.118  1.00  0.00           H  
ATOM   4759  HG2 GLN A 337      65.046  26.158  43.308  1.00  0.00           H  
ATOM   4760  HG3 GLN A 337      64.449  24.509  43.008  1.00  0.00           H  
ATOM   4761 HE21 GLN A 337      62.016  26.095  45.271  1.00  0.00           H  
ATOM   4762 HE22 GLN A 337      63.683  25.566  45.311  1.00  0.00           H  
ATOM   4763  N   THR A 338      65.270  26.593  38.448  1.00  0.00           N  
ATOM   4764  CA  THR A 338      65.196  26.435  36.994  1.00  0.00           C  
ATOM   4765  C   THR A 338      66.582  26.317  36.352  1.00  0.00           C  
ATOM   4766  O   THR A 338      66.843  25.361  35.615  1.00  0.00           O  
ATOM   4767  CB  THR A 338      64.397  27.589  36.338  1.00  0.00           C  
ATOM   4768  OG1 THR A 338      63.148  27.752  37.018  1.00  0.00           O  
ATOM   4769  CG2 THR A 338      64.127  27.315  34.854  1.00  0.00           C  
ATOM   4770  H   THR A 338      64.955  27.463  38.853  1.00  0.00           H  
ATOM   4771  HA  THR A 338      64.666  25.500  36.813  1.00  0.00           H  
ATOM   4772  HB  THR A 338      64.995  28.497  36.416  1.00  0.00           H  
ATOM   4773 HG21 THR A 338      65.074  27.185  34.330  1.00  0.00           H  
ATOM   4774 HG22 THR A 338      63.529  26.409  34.755  1.00  0.00           H  
ATOM   4775 HG23 THR A 338      63.586  28.157  34.422  1.00  0.00           H  
ATOM   4776  HG1 THR A 338      63.341  27.938  37.940  1.00  0.00           H  
ATOM   4777  N   VAL A 339      67.460  27.277  36.651  1.00  0.00           N  
ATOM   4778  CA  VAL A 339      68.758  27.407  35.972  1.00  0.00           C  
ATOM   4779  C   VAL A 339      69.819  26.450  36.533  1.00  0.00           C  
ATOM   4780  O   VAL A 339      70.521  25.788  35.764  1.00  0.00           O  
ATOM   4781  CB  VAL A 339      69.265  28.876  35.967  1.00  0.00           C  
ATOM   4782  CG1 VAL A 339      70.613  28.997  35.269  1.00  0.00           C  
ATOM   4783  CG2 VAL A 339      68.257  29.803  35.295  1.00  0.00           C  
ATOM   4784  H   VAL A 339      67.223  27.942  37.374  1.00  0.00           H  
ATOM   4785  HA  VAL A 339      68.588  27.113  34.936  1.00  0.00           H  
ATOM   4786  HB  VAL A 339      69.383  29.176  37.008  1.00  0.00           H  
ATOM   4787 HG11 VAL A 339      71.337  28.348  35.762  1.00  0.00           H  
ATOM   4788 HG12 VAL A 339      70.510  28.700  34.225  1.00  0.00           H  
ATOM   4789 HG13 VAL A 339      70.957  30.030  35.320  1.00  0.00           H  
ATOM   4790 HG21 VAL A 339      68.132  29.510  34.253  1.00  0.00           H  
ATOM   4791 HG22 VAL A 339      67.299  29.732  35.809  1.00  0.00           H  
ATOM   4792 HG23 VAL A 339      68.620  30.830  35.343  1.00  0.00           H  
ATOM   4793  N   ILE A 340      69.909  26.363  37.861  1.00  0.00           N  
ATOM   4794  CA  ILE A 340      71.017  25.657  38.527  1.00  0.00           C  
ATOM   4795  C   ILE A 340      70.631  24.283  39.110  1.00  0.00           C  
ATOM   4796  O   ILE A 340      71.369  23.305  38.930  1.00  0.00           O  
ATOM   4797  CB  ILE A 340      71.696  26.562  39.593  1.00  0.00           C  
ATOM   4798  CG1 ILE A 340      72.177  27.872  38.951  1.00  0.00           C  
ATOM   4799  CG2 ILE A 340      72.874  25.858  40.261  1.00  0.00           C  
ATOM   4800  CD1 ILE A 340      72.144  29.072  39.874  1.00  0.00           C  
ATOM   4801  H   ILE A 340      69.194  26.795  38.428  1.00  0.00           H  
ATOM   4802  HA  ILE A 340      71.742  25.439  37.743  1.00  0.00           H  
ATOM   4803  HB  ILE A 340      70.951  26.781  40.358  1.00  0.00           H  
ATOM   4804 HG12 ILE A 340      71.540  28.085  38.093  1.00  0.00           H  
ATOM   4805 HG13 ILE A 340      73.204  27.729  38.614  1.00  0.00           H  
ATOM   4806 HG21 ILE A 340      72.530  24.933  40.724  1.00  0.00           H  
ATOM   4807 HG22 ILE A 340      73.632  25.629  39.512  1.00  0.00           H  
ATOM   4808 HG23 ILE A 340      73.301  26.509  41.024  1.00  0.00           H  
ATOM   4809 HD11 ILE A 340      71.124  29.234  40.223  1.00  0.00           H  
ATOM   4810 HD12 ILE A 340      72.797  28.891  40.728  1.00  0.00           H  
ATOM   4811 HD13 ILE A 340      72.487  29.955  39.335  1.00  0.00           H  
ATOM   4812  N   GLY A 341      69.486  24.214  39.794  1.00  0.00           N  
ATOM   4813  CA  GLY A 341      69.067  23.001  40.502  1.00  0.00           C  
ATOM   4814  C   GLY A 341      69.905  22.807  41.751  1.00  0.00           C  
ATOM   4815  O   GLY A 341      69.974  23.707  42.594  1.00  0.00           O  
ATOM   4816  H   GLY A 341      68.887  25.027  39.824  1.00  0.00           H  
ATOM   4817  HA2 GLY A 341      69.194  22.140  39.846  1.00  0.00           H  
ATOM   4818  HA3 GLY A 341      68.018  23.093  40.783  1.00  0.00           H  
ATOM   4819  N   GLU A 342      70.534  21.636  41.870  1.00  0.00           N  
ATOM   4820  CA  GLU A 342      71.508  21.362  42.951  1.00  0.00           C  
ATOM   4821  C   GLU A 342      72.927  21.084  42.435  1.00  0.00           C  
ATOM   4822  O   GLU A 342      73.762  20.505  43.140  1.00  0.00           O  
ATOM   4823  CB  GLU A 342      71.035  20.270  43.939  1.00  0.00           C  
ATOM   4824  CG  GLU A 342      70.270  19.092  43.348  1.00  0.00           C  
ATOM   4825  CD  GLU A 342      68.763  19.276  43.424  1.00  0.00           C  
ATOM   4826  OE1 GLU A 342      68.250  19.629  44.511  1.00  0.00           O  
ATOM   4827  OE2 GLU A 342      68.085  19.059  42.397  1.00  0.00           O1-
ATOM   4828  H   GLU A 342      70.338  20.909  41.197  1.00  0.00           H  
ATOM   4829  HA  GLU A 342      71.560  22.292  43.517  1.00  0.00           H  
ATOM   4830  HB2 GLU A 342      70.387  20.748  44.674  1.00  0.00           H  
ATOM   4831  HB3 GLU A 342      71.919  19.872  44.438  1.00  0.00           H  
ATOM   4832  HG2 GLU A 342      70.540  18.190  43.897  1.00  0.00           H  
ATOM   4833  HG3 GLU A 342      70.556  18.980  42.302  1.00  0.00           H  
ATOM   4834  N   ARG A 343      73.182  21.521  41.204  1.00  0.00           N  
ATOM   4835  CA  ARG A 343      74.516  21.537  40.610  1.00  0.00           C  
ATOM   4836  C   ARG A 343      75.314  22.700  41.220  1.00  0.00           C  
ATOM   4837  O   ARG A 343      74.725  23.648  41.747  1.00  0.00           O  
ATOM   4838  CB  ARG A 343      74.371  21.701  39.092  1.00  0.00           C  
ATOM   4839  CG  ARG A 343      75.634  21.516  38.262  1.00  0.00           C  
ATOM   4840  CD  ARG A 343      75.376  21.763  36.778  1.00  0.00           C  
ATOM   4841  NE  ARG A 343      74.970  23.142  36.473  1.00  0.00           N  
ATOM   4842  CZ  ARG A 343      73.739  23.523  36.127  1.00  0.00           C  
ATOM   4843  NH1 ARG A 343      72.749  22.642  36.032  1.00  0.00           N  
ATOM   4844  NH2 ARG A 343      73.494  24.800  35.875  1.00  0.00           N1+
ATOM   4845  H   ARG A 343      72.409  21.861  40.649  1.00  0.00           H  
ATOM   4846  HA  ARG A 343      75.049  20.608  40.813  1.00  0.00           H  
ATOM   4847  HB2 ARG A 343      73.995  22.706  38.903  1.00  0.00           H  
ATOM   4848  HB3 ARG A 343      73.640  20.969  38.749  1.00  0.00           H  
ATOM   4849  HG2 ARG A 343      75.996  20.496  38.393  1.00  0.00           H  
ATOM   4850  HG3 ARG A 343      76.392  22.218  38.610  1.00  0.00           H  
ATOM   4851  HD2 ARG A 343      74.584  21.090  36.449  1.00  0.00           H  
ATOM   4852  HD3 ARG A 343      76.291  21.544  36.228  1.00  0.00           H  
ATOM   4853  HE  ARG A 343      75.679  23.859  36.530  1.00  0.00           H  
ATOM   4854 HH11 ARG A 343      72.922  21.665  36.221  1.00  0.00           H  
ATOM   4855 HH12 ARG A 343      71.823  22.949  35.770  1.00  0.00           H  
ATOM   4856 HH21 ARG A 343      72.564  25.094  35.614  1.00  0.00           H  
ATOM   4857 HH22 ARG A 343      74.238  25.480  35.944  1.00  0.00           H  
ATOM   4858  N   ASP A 344      76.644  22.613  41.173  1.00  0.00           N  
ATOM   4859  CA  ASP A 344      77.509  23.747  41.510  1.00  0.00           C  
ATOM   4860  C   ASP A 344      77.332  24.879  40.500  1.00  0.00           C  
ATOM   4861  O   ASP A 344      77.161  24.620  39.302  1.00  0.00           O  
ATOM   4862  CB  ASP A 344      78.979  23.319  41.548  1.00  0.00           C  
ATOM   4863  CG  ASP A 344      79.367  22.640  42.853  1.00  0.00           C  
ATOM   4864  OD1 ASP A 344      78.921  23.088  43.932  1.00  0.00           O  
ATOM   4865  OD2 ASP A 344      80.139  21.661  42.798  1.00  0.00           O1-
ATOM   4866  H   ASP A 344      77.068  21.739  40.897  1.00  0.00           H  
ATOM   4867  HA  ASP A 344      77.219  24.103  42.499  1.00  0.00           H  
ATOM   4868  HB2 ASP A 344      79.602  24.204  41.418  1.00  0.00           H  
ATOM   4869  HB3 ASP A 344      79.160  22.624  40.728  1.00  0.00           H  
ATOM   4870  N   ILE A 345      77.360  26.119  40.993  1.00  0.00           N  
ATOM   4871  CA  ILE A 345      77.294  27.326  40.147  1.00  0.00           C  
ATOM   4872  C   ILE A 345      78.490  27.366  39.180  1.00  0.00           C  
ATOM   4873  O   ILE A 345      79.627  27.081  39.572  1.00  0.00           O
[truncated: 218,298 more chars]
